# Supplementary material for: Evolution of the multifaceted eukaryotic akirin gene family
Source: BMC Evol Biol. 2009 Feb 6;9:34. doi: 10.1186/1471-2148-9-34 (PMC2660306; doi:10.1186/1471-2148-9-34)
Supplement: Additional file 1 — Detailed information on akirin orthologues identified in a broad range of metazoans. The table provides exhaustive data on akirin sequences identified in a screen of genome and transcriptome databases for 22 metazoan phyla. It should be noted that the absence of a sequence from specific lineages does not, in most cases, distinguish between artefacts of insufficient sequencing data and gene non-functionalization. [file 1471-2148-9-34-S1.xls]

## Sheet: Sheet1
Phylum	Class	Species	BLAST E-value A	Propeptide length	Molecular weight	Sequence origin	Correct Annotation	Accession number	Other identifiers
Acoelomorpha	N/A	N/A	No BLAST hits	N/A	N/A	N/A	N/A	N/A	N/A
Annelida	Clitellata	Lumbricus rubellus	2e-15	187 AA	20,802 Da	Experimental cDNA	akirin B	DR009023	N/A
	Polychaeta	Capitella spp.	5e-30	170 AA	19,429 Da	Experimental cDNA	akirin B	EY577625	N/A
Arthropoda	Arachnida	Rhipicephalus appendiculatus	5e-29	160 AA	18,595 Da	Experimental cDNA	akirin B	DQ159967	N/A
	Insecta	Aedes aegypti	9e-23	198 AA	22,387 Da	Genome prediction	akirin B	XM_966247	Vectorbase: AAEL012181; DV341079 (NCBI EST)
		Drosophila melanogaster	2e-22	201 AA	22,574 Da	Genome prediction	akirin B	NM_168211	Flybase: FBgn0082598; BP555461 (NCBI EST)
		Tribolium castaneum	7e-23	172 AA	19,487 Da	Genome prediction	akirin B	XM_966247	ES545723 (NCBI EST);
Brachiopoda	N/A	N/A	No BLAST hits	N/A	N/A	N/A	N/A	N/A	N/A
Bryozoa	N/A	N/A	No BLAST hits	N/A	N/A	N/A	N/A	N/A	N/A
Chaetognatha	N/A	N/A	No BLAST hits	N/A	N/A	N/A	N/A	N/A	N/A
Chordata	Ascidiacea	Halocynthia roretzi	3e-24	213 AA	23, 790 Da	Experimental cDNA	akirin B	DB608126	N/A
	Actinopterygii	Danio rerio	4e-60	189 AA	21,394 Da	Experimental cDNA	akrin1C	BC053224	zfin: zgc:64050 ; Ensembl: ENSDARG00000039969
			5e-35	180 AA	20,310 Da	Experimental cDNA	akirin2(1) D	BC065319	zfin: zgc:55291; Ensembl : ENSDARG00000058729
		Takifugu rubripes	3e-47	188 AA	21,210 Da	Genome prediction	akrin1C	CA590928	Ensembl: ENSTRUG00000008943
			N/A	183 AA	20,955 Da	Genome prediction	akirin2(1) D	N/A	Ensembl: ENSTRUG00000017799
			N/A	186 AA	21,016 Da	Genome prediction	akirin2(2) D	N/A	Ensembl: ENSTRUG00000006920
	Amphibia	Xenopus tropicalis	2e-63	186 AA	21,096 Da	Experimental cDNA	akrin1C	CR762217	Ensembl: ENSXETG00000005271
			4e-48	182 AA	20,809 Da	Experimental cDNA	akirin2D	CR760919	Ensembl: ENSXETG00000019800
	Aves	Gallus gallus	1e-39	191 AA	21, 453 Da	Experimental cDNA	akirin2D	BX934526	Ensembl: ENSGALG00000015791
	Cephalaspidomorphi	Petromyzon marinus	5e-38	186 AA	20, 554 Da	Experimental cDNA	akrin1C	EC384219	N/A
			4e-27	110 AA (partial at 5’)	Incomplete	Experimental cDNA	akirin2 E	FD708291	N/A
	Leptocardii	Branchiostoma floridae	3e-33	214 AA	24,186 Da	Experimental cDNA	akirin B	FE572464	N/A
	Mammalia	Mus musculus	3e-107	192AA	21,788 Da	Experimental cDNA	akrin1C	NM_023423	MGI: 6330407G11Rik ; Ensembl: ENSMUSG00000023075
			3e-38	201AA	22,113 Da	Experimental cDNA	akirin B	NM_001007589	MGI: 2700059D21Rik; Ensembl: ENSMUSP00000081322
	Myxini	Eptatretus burgeri	3e-21 G	159 AA G	17, 723 Da	Experimental cDNA	akrin1/ akrin2 F	BJ654293	N/A
Cnidaria	Anthozoa	Nematostella vectensis	3e-27	166 AA	19, 308 Da	Genome prediction	akirin B	XM_001625903	FC200310 (NCBI EST); NEMVEDRAFT_v1g237443
Ctenophora	N/A	N/A	No BLAST hits	N/A	N/A	N/A	N/A	N/A	N/A
Echinodermata	Echinoidea	Paracentrotus lividus	7e-25	207 AA	23, 284 Da	Experimental cDNA	akirin B	AM554962	N/A
	N/A	Strongylocentrotus purpuratus	1e-21	210 AA	23, 638 Da	Genome prediction	akirin B	XM_001182037	N/A
Entoprocta	Enteropneusta	N/A	No BLAST hits	N/A	N/A	N/A	N/A	N/A	N/A
Hemichordata		Saccoglossus kowalevskii	1e-21 H	212 AA H	23,483 Da	Experimental cDNA	akirin B	FF441120	N/A
Mollusca	Bivalvia	Crassostrea virginica	4e-37	188 AA	21, 226 Da	Experimental cDNA	akirin B	CD648288	N/A
	Secernentea	Caenorhabditis elegans	No BLAST hits	217 AA	24, 550 Da	Genome prediction	akirin B	AC006627	E01A2.6 (Wormbase/Ensembl)
Nematoda	Enoplea	Trichinella spiralis	2e-15	161 AA	18, 576 Da	Experimental cDNA	akirin B	EX499989	N/A
Nematomorpha	N/A	N/A	No BLAST hits	N/A	N/A	N/A	N/A	N/A	N/A
Nemertea	N/A	N/A	No BLAST hits	N/A	N/A	N/A	N/A	N/A	N/A
Onychophora	N/A	N/A	No BLAST hits	N/A	N/A	N/A	N/A	N/A	N/A
Placozoa	N/A	Trichoplax adhaerens	2e-14	181 AA	20, 623 Da	Genome prediction	akirin B	DS985285	N/A
Platyhelminthes	Trematoda	Schistosoma japonicum	4e-17	217 AA	25, 143 Da	Experimental cDNA	akirin B	AY815659	N/A
Porifera	N/A	N/A	No BLAST hits	N/A	N/A	N/A	N/A	N/A	N/A
Rotifera	Monogononta	Brachionus plicatilis	2e-18	139 AA (partial at 5’)	Incomplete	Experimental cDNA	akirin B	BJ979959	N/A
Xenoturbellida	N/A	N/A	No BLAST hits	N/A	N/A	N/A	N/A	N/A	N/A
