# Supplementary material for: Evolution of the multifaceted eukaryotic akirin gene family
Source: BMC Evol Biol. 2009 Feb 6;9:34. doi: 10.1186/1471-2148-9-34 (PMC2660306; doi:10.1186/1471-2148-9-34)
Supplement: Additional file 2 — Alignment of Akirin proteins used for evolutionary analyses. The file, which is in Fasta format, is the amino acid alignment of Akirin sequences used for phylogenetic reconstructions, the DIVERGE analysis and the likelihood ratio test. Accession numbers and other identifiers are shown next to each sequence. [file 1471-2148-9-34-S2.txt]

>Saccoglossus kowalevskii (see Additional table 1 for accession details)
MACGATLKRTLDFDPLHSSPSPKRRRCVPIIPP---------------TTPQTKAHKLEP
SPFGQVSPKLTPEQLSNSVLLEYKRMQRRKKLATAFTSGTSTYPAPGPSHQQQQSAAPSS
SPSRREQPIFTLRQVIMLCERLLKEREEQIKAEYDKTLTCKLAEQYEAFLKFNHDQLHRR
FGETAASYVS
>Strongylocentrotus purpuratus (XM_001182037) 
MAC-ATLKRTLDFDPLHSGTSPKRRRCSPIITPSTPTS----------------KSSLQQ
SPFSPVTPRISPGQLVAHISHEWRRIRRRKRLEESYSSEAPSSSEMVETSGCFSPPPSLQ
QTQTKDQPMFTLKQVILICEQMLKEQESRIREEYDKALSCKLAEQYDAFVKFNQDQIQRR
FTSTSMSYVS
>Branchiostoma_floridae(FE572464)
MAC-ATLKRTYELDPLHSRPSKRPRRCMPMAGHSPNVSPT--------------PPRQKP
SSFPEVEPKLTSEQISQFIRDEYRRMHRRRRLWGATDSNVQSAASPSHHGSLSPMSPGTQ
SPINKDKPLFSMRQVSMICERMIKERDTQVREEYDKVLSCKLAEQYDAFIRFNQDYLQRR
FAETAASYVS
>Halocynthia_roretzi(DB60812)
MACGATLKRSLDFDPLHAVSPNKRRRLSPRSGSVYTLGEISTL-----------QRSPPS
SPFKNSAQTLSSGQILKNIYDEYKKMKHRKQLMMNPQAPHDLASNVPSASSFLLSQPPQT
EKKITETPLLTMKQVGLICERLLKEQEEKLRSEYEKALVAKLSEQYDAFVKFNYDQVQRR
ISEHPASYVS
>Homo_sapiens_Akirin1(AK022728)
MACGATLKRPMEFEAALLPGSPKRRRCAPLPGPTPGLRPEPPPPFQTQTPPQS---LQQP
APPGSERRLPTPEQIFQNIKQEYSRYQRWRHLEVVLNQ-SEACASESQPHSSALTAPPGS
SWMKKDQPTFTLRQVGIICERLLKDYEDKIREEYEQILNTKLAEQYESFVKFTHDQIMRR
YGTRPTSYVS
>Mus_musculus_Akirin1(BT028639) 
MACGATLKRPMEFEAALLPGSPKRRRCAPLPGPTPGLRPAEPPPLQMQTPPAS---LQQP
APPGSERRLPTPEQIFQNIKQEYNRYQRWRHLEVVLSQ-SEACTSETQPSSSALTAPPGA
FWMKKDQPTFTLRQVGIICERLLKDYEDKVREEYEQILSTKLAEQYESFVKFTHDQIMRR
YGTRPTSYVS
>Xenopus_tropicalis_Akirin1(DC122883)  
MACGATLKRSMEFE-ALMPQSPKRRRCAPLPGSPATPSP-QRCAIRPEMQQGQ---QQPL
SQLGGDRRLT-PEQILQNIKQEYTRYQRRRQLEGAFNQCEAGALNEVQASCSSLTAPSPG
SLVKKDQPTFSLRQVGILCERLLKDHEDKIREEYEQILNIKLAEQYESFVKFTHDQIMRR
YGARPASYVS
>Danio_rerio_Akirin1(BT028639)   
MACGATLKRSMEFE-ALLPQSPKRRRCNPLPGTPTTPSPQRCSLRPSTESPAH---SMSP
QSMGGEHRLT-PEQIFQNIRQEYSRYQRRRQLEGAFNQTEPCSSTDIQSSSPALTSPTGA
SSLKKDQPLFTLRQVGYLCERLIKDHEEKMREEYEQILNTKLAEQYESFVKFTQDQIMRR
YGARPASYVS
>Pimephales_promelas_Akirin1(DT103169) 
MACGATLKRSMEFE-ALLPQSPKRRRCNPLPGTPTTPSPQRCGLRPSTESPAH---SMSP
QSMAGEHRLT-PEQIFQNIRQEYSRYQRRRQLEGAFNQTEPCSSTDIQSSSPALTSPTGA
STLKKDQPLFTLRQVGYLCERLIKDHEEKMREEYEQILNTKLAEQYESFVKFTQDQIMRR
YGARPASYVS
>Takifugu_rubripes_Akirin1(Ensembl_gene_ID:ENSTRUG00000008943)  
MACGATLKRSMEFE-ALLPQSPKRRRCNPLPGTPSTPSPQRCNLRPPVDSPTH---SMSP
SAIGGEHRLT-PEQIFQNLRQEYSRIQRRRQLEGAFNQTEACSSSDAPSPSSSLHAPPPA
GASRKDQPSFTLKQVSYLCERLLKDHEEKIREEYEQILNTKLAEQYESFVKFTQDQIMRR
YGARPASYVS
>Gasterosteus_aculeatus_Akirin1(BT028639)  
MACGATLKRSMEFE-ALLPQSPKRRRCNPLPGTSGTPSPQRCNLRPPVDSPAH---SMSP
PAMGGEHRLT-PEQIFQNLRQEYSRIQRRRQLEGAFNQTEACSSSDSPSPSSSINAPSPP
GASRKDQPSFTLKQVSYLCERLLKDHEEKIREEYEQILNTKLAEQYESFVKFTQDQIMRR
YGARPASYVS
>Oryzias_latipes__Akirin1(Ensembl_gene_ID:ENSORLG00000014770) 
MACGATLKRSMEFE-ALLPQSPKRRRCNPLPGTPSTPSPQRCNLRPPIDSPTH---SMSP
QPIGGEHRLTPVEQIFQNLRQEYSRIQRRRQLEGAFNQAEACSSSDAPSPSSSLTAPSPP
GASRKDQPSFTLRQVSLLCERLLKDHEEKIREEYEQILNTKLAEQYESFVKFTQDQIMRR
YGARPASYVS
>Petromyzon_marinus_Akirin1(EC384219)  
MACGATLKRQLDFEPLLSSQSPKRRRCTPLSPPSPTSSGYLQAEPTASLGESHNYH-LHS
PAAAA---RLTPEQVLANLKQEYSRMQRRLQVDGPPDA--------HAGDSASMQSGVSG
DGGRREQPLFTLRQVGLICDGLLREREVHIRQEYDQILSTKLAEQYEGFVKFTQDQIMRK
YGERPASYVS
>Homo_sapiens_Akirin2(NM_018064)      
MACGATLKRTLDFDPLLSPASPKRRRCAPLSAPTSAAASATAASFSAAAASPQKYLRMEP
SPFGDVSSRLTTEQILYNIKQEYKRMQKRRHLETSFQQTDPCCTSDAQPHAFLLSGPAAS
SPLKKEQPLFTLRQVGMICERLLKEREEKVREEYEEILNTKLAEQYDAFVKFTHDQIMRR
YGEQPASYVS
>Mus_musculus_Akirin2(NM_001007589)  
MACGATLKRTLDFDPLLSPASPKRRRCAPLSAPASAAASAAAA--SAAAASPQKYLRMEP
SPFGDVSSRLTTEQILYNIKQEYKRMQKRRHLEASFQQADPGCTSDSQPHAFLISGPATS
SPLKKEQPLFTLRQVGMICERLLKEREEKVREEYEEILNTKLAEQYDAFVKFTHDQIMRR
YGEQPASYVS
>Gallus_gallus_Akirin2(BX934526)   
MACGATLKRTLDFDPLLSPASPKRRRCAPLSAPASAAAS------SSSFASPQKYLRMEP
SPFGEVSSRLTTEQILYNIKQEYKRMQKRRHLENSFQQTDPCCSTDAQPHAFLLTGPAAS
SPLKKEQPLFTLRQVGMICERLLKEREEKIREEYEEILTTKLAEQYDAFVKFTHDQIMRR
YGEQPASYVS
>Xenopus_tropicalis_Akirin2(CR760919)   
MACGATLKRTIEFDPLLSAASPKRRRCAPLSPP---------------GPSPQKYLRMEP
SPFGEVSPRLTAEQILYNIKQEYKRMQKRRHLEASFQPTDPCCSSEGQPQTFIPSGPSAT
SPLRKEQPLFSLRQVGMICERLLKEREDKVREEYEEILTTKLAEQYDAFVKFTHDQIMRR
FGEQPASYVS
>Danio_rerio_Akirin2(1)(BC065319)  
MACGATLKRTMDFDPLMNPASPKRRRCAPMSPSSS-------------SASPQKYLRMEP
SPFGRVSSALTTEQILSNIKQEYKRMQKRRHLESSFQQ----TDSCCPLDSQPHASSGSA
SPSRREQPLFTLRQVGMICERLLKEREEKVREEYDEILTTKLAEQYDAFVKFTHDQLMRR
FGEQPASYVS
>Pimephales_promelas_Akirin2(1)(DT344888) 
MACGATLKRTMDFDPLLNQASPKRRRCAPLSPSSS-------------SASPQKYLRMEP
SPFGRVSSALTTEQILSNIKQEYKRMQKRRHLESSFQQ-----SESVCGLESGPHASGAV
SPSRREQPLFTLKQVGMICERLLKEREEKVREEYDEILTTKLAEQYDAFVKFTHDQLMRR
FGEQPASYVS
>Sparus_aurata_Akirin2(1)(AM975928)
MACGATLKRTMDFDPLMSPTSPKRRRCIPVSPSSS-------------SSSPRKYLSMEP
SPFGESSSTLSAEQILNSIKQEYKRIQKRKHLDGGYQQSECCYSPESPSQSSTMNVSGGV
SPTRKEQPLFTLRQVGMICERLLKEREEKVREEYEETMTSKLAEQYDTFVEFTHDQLMRR
FGEQPASYVS
>Oryzias_latipes_Akirin2(1)chr22(Ensembl_gene_ID:ENSORLG00000014760) 
MACGATLKRSMDFDPLTNPTSPKRRRCIPVTPS---------------SAAPRKYLRMEP
SPFGESSSKLSLEQILHSIKQEYKRIHKRKHLDGSYHQ-----SECCYSPESPSQSSGGV
SPTRKEQPLFTLRQVSMICERLLKEREEKVREEYEETMTSKLAEQYDTFVKFTHDQLMRR
FGEQPASYVS
>Takifugu_rubripes_Akirin2(1)scaf10(Ensembl_gene_ID:ENSTRUG00000006920) 
MACGATLKRTMDFDPLMSPTSPKRRRCVPVSTS---------------SPSPRKYLRMEP
SPFGEFSSTISAEQILQSIKQEYKRIQKRKHLDGGYLQSDCSYSPESPSQSSSMHISGGV
SPTRKEQPLFTLRQVGIICERLLKEREEKVREEYEETMTSKLAEQYDTFVKFTHDQLMRR
FGEQPASYVS
>Gasterosteus_aculeatus_Akirin2(1)groupXV(BT028633)
MACGATLKRTMDFDPLMSPTSPKRRRCIPVSHSSS-------------SSSPRKYLSMEP
SPFGESSSRLSAEQILNSIKQEYKRIQKRKHLDSGYQPSEGCYSPESPSQSSTMTVSGGV
SPTRKEQPLFTLRQVGMICERLLSEKEETVREEYEETMTSKLAEQYDTFVKFTHDQLMRR
FGEQPASYVS
>Sparus_aurata_Akirin2(2)(AM978490)
MACGATLKRSLDFDPLMNPASPKRRRCAPIMSP---------------VSSPQKYLRMEP
SPFGEVSSRLTAEQILHNIKQEYKRLQKRRHLDSAFQQ---ADSSCPVDLQNIYSGSGAS
SPTRKEQPLFSLRQVGMICERLLKEREDKIREEYDEILTTKLAEQYDAFVKFTHDHWMRR
FGEQPASYVS
>Gasterosteus_aculeatus_Akirin2(2)groupXVII(BT027607)   
MACGATLKRTLDFDPLMSQASPKRRRCAPIASP---------------VSSPQKYSRMEP
SPFGEVSSRLTTEQILHNIKQEYKRLQKRRHLDSGFQQ---ADSCCPLDLQNVHSGPGAS
SPTRKEQPLFSLRQVGMICERLLKEREDKIREDYDEMLTTKLAEQYDAFVKFTHDQLMRR
FGEQPASYVS
>Oryzias_latipes_Akirin2(2)chr24(Ensembl_gene_ID:ENSORLG00000011455) 
MACGVTLKRTLDFDPLMNQASPKRRRCTPVMSP---------------VSSPQKYLRMDP
SPFGEVSSRLTTEQILHNIKQEYKRLQKRRHLDSTFLQ---SDGCCPVDLQSSQCGSAAS
PPSRKEQPLFSLRQVGMICERLLKEREDKIREEYDETLTTKLAEQYDAFVKFTHDQLMRR
FGEQPASYVS
>Takifugu_rubripes_Akirin2(2)scaf94(Ensembl_gene_ID:ENSTRUG000000177990)
MACGATLKRTLDFDPLMNPASPKRRRCTPMMSP---------------VSSPQKYLRMEP
SPFGEVSSRLTTEQILHNIKQEYKRLQKRRHLDNAFQQADGCCPLDLQSIPSCLALPAAT
SPSRKEQPLFSLRQVGMICERLLKEREDKIREEYDEILTTKLAEQYDAFVKFTHDQLLRR
FEEQPASYVS
