# Supplementary material for: Evolution of the multifaceted eukaryotic akirin gene family
Source: BMC Evol Biol. 2009 Feb 6;9:34. doi: 10.1186/1471-2148-9-34 (PMC2660306; doi:10.1186/1471-2148-9-34)
Supplement: Additional file 3 — Protein alignments of seven gene families found in chromosomal proximity to akirin1 and akirin2. The text file provides Fasta format amino acid alignments used for phylogenetic reconstructions of seven gene families that were located in the genomic neighbourhood of both akirin1 and akirin2 in multiple vertebrate classes. Sequences were mainly obtained from Ensembl release 52 genome databases and are shown with gene identifiers and their chromosomal location. Alternatively, NCBI accession numbers are provided. [file 1471-2148-9-34-S3.txt]

A. Ras-related GTP-binding protein (Rrag)

>OUTGROUP_C._intestinalis_Rragc/dlike(ENSCING00000005166)
SSDMKPRILIMGLQRSGKSSIQKVVFHKMSPNETLFLESTSKIFKDDVSNNSFINFQIWD
IPGQIDFLDNTFDLDMIFGGTGALIFVVDAQDDYMEALTCLHQTVSKAFRVNPQIKFEIF
IHKVDGLSDDHKIETQRDISQRANEELHEAGLRDLHLSFHLTSIYDHSIFEAFSKVVQKL
IPQLTTLENLLSIFVQNSGVEKTFLFDVVSKIYIATDGSPVDMQSYELCCEMIDVMLDMT
CIYG-DETDDGTPQD--STCIIRLNNTSILYLQEVTRFLVLVCILRDDSFTRRGIIDYNI
LLLKKAINDVFDVRLRQGK-----

>Chicken_Rragc_Chr23(ENSGALG00000001487)
GADSKPRILLMGLRRSGKSSIQKVVFHKMSPNETLFLESTNKIYKDDISNSSFVNFQIWD
FPGQMDFFDPTFDYEMIFRGTGALIYVIDAQDDYMEALTRLHITVSKAYKVNPEMNFEVF
IHKVDGLSDDHKIETQRDIHQRANDDLTDAGLEKLHLSFYLTSIYDHSIFEAFSKVVQKL
IPQLPTLENLLNIFISNSGIEKAFLFDVVSKIYIATDSSPVDMQSYELCCDMIDVVIDVS
CIYGLKEDGTGSAYDKESMAIIKLNNTTVLYLKEVTKFLALVCILREESFERKGLIDYNF
HCFRKAIHEVFEVGVASHRNGTPR

>Stickleback_Rragc_2_GroupX(ENSGACG00000002629)
APADKPRILLMGLRRSGKSSIQKVVFHKMSPNETLFLESTNKIYKDDISSTSFVNFQIWD
FPGQVDFFDPSFDSEMIFSGAGALIFVIDAQDDYVEALGRLHLTISRAYKVNPDINFEVF
IHKVDGLSDDHKIETQRDIHRRANDDLADASLEKLHLSFYLTSIYDHSIFEAFSKVVQKL
IPQLPTLENLLNIFISHSGIEKAFLFDVVSKIYIATDSSPVDMQSYELCCDMIDVVIDVS
CIYGLMEDGSGCAYDSGSMAIIRLNNTTVLYLKEVTKFLALVCILREEGFERKGLIEYNF
HCFRKAIHEVFEVGAPPQDGV---

>Zebrafish_Rragc(1)_Chr16(ENSDARG00000069829)
PSDSKPRILLMGLRRSGKSSIQKVVFHKMSPNETLFLESTNKIYKDDISSSSFVNFQIWD
FPGQVDFFDPTFDYEMIFRGTGALIFVIDAQDDYVEALSRLHLTVSRAYRVNPEINFEVF
IHKVDGLSDDHKIETQRDIHQRANDDLADASLEKLHLSFYLTSIYDHSIFEAFSKVVQKL
IPQLPTLENLLNIFISNSGIEKAFLFDVVSKIYIATDSSPVDMQSYELCCDMIDVVIDVS
CIYGLKEDGSGSAYDKESMAIIKLNNTTVLYLKEVTKFLALVCILREESFERKGLIDYNF
HCFRKAIHEVFEVGVSTSRNGTPR

>Mouse_Ragc_Chr4(ENSMUSG00000028646)
ADSSKPRILLMGLRRSGKSSIQKVVFHKMSPNETLFLESTNKIYKDDISNSSFVNFQIWD
FPGQMDFFDPTFDYEMIFRGTGALIYVIDAQDDYMEALTRLHITVSKAYKVNPDMNFEVF
IHKVDGLSDDHKIETQRDIHQRANDDLADAGLEKLHLSFYLTSIYDHSIFEAFSKVVQKL
IPQLPTLENLLNIFISNSGIEKAFLFDVVSKIYIATDSSPVDMQSYELCCDMIDVVIDVS
CIYGLKEDGSGSAYDKESMAIIKLNNTTVLYLKEVTKFLALVCILREESFERKGLIDYNF
HCFRKAIHEVFEVGVTSHRNGTPR

>Human_Rragc_Chr1(ENSG00000116954)
ADSSKPRILLMGLRRSGKSSIQKVVFHKMSPNETLFLESTNKIYKDDISNSSFVNFQIWD
FPGQMDFFDPTFDYEMIFRGTGALIYVIDAQDDYMEALTRLHITVSKAYKVNPDMNFEVF
IHKVDGLSDDHKIETQRDIHQRANDDLADAGLEKLHLSFYLTSIYDHSIFEAFSKVVQKL
IPQLPTLENLLNIFISNSGIEKAFLFDVVSKIYIATDSSPVDMQSYELCCDMIDVVIDVS
CIYGLKEDGSGSAYDKESMAIIKLNNTTVLYLKEVTKFLALVCILREESFERKGLIDYNF
HCFRKAIHEVFEVGVTSHRNGTPR

>Frog_Rragc_Scaffold403(ENSXETG00000005266)
SSDSKPRILLMGMRRSGKSSIQKVVFHKMSPNETLFLESTNKIYKDDISNSSFVNFQIWD
FPGQVDFFDPTFDYEMIFRGTGALIYVIDAQDDYMEALARLHATVSKAYKANPDMNFEVF
IHKVDGLSDDHKIETQRDIHQRANDDLADAGLEKLHLSFYLTSIYDHSIFEAFSKVVQKL
IPQLPTLENLLNIFISNSGIEKAFLFDVVSKIYIATDSSPVDMQSYELCCDMIDVVIDVS
CIYSLHADCNGSAYDKESMAIIKLNNTTVLYLKEVTKFLSLVCILREESFERKGLIDYNF
HCFRKAIHEVFEVGAASHRNGTPA

>Mouse_Rragd_Chr4_(ENSMUSG00000028278)
STEVKPRILLMGLRRSGKSSIQKVVFHKMSPSETLFLESTNRICREDVSNSSFVNFQIWD
FPGQIDFFDPTFDYEMIFRGTGALIFVIDSQDDYMEALARLHLTVTRAYKVNTDINFEVF
IHKVDGLSDDHKIETQRDIHQRANDDLADAGLEKIHLSFYLTSIYDHSIFEAFSKVVQKL
IPQLPTLENLLNIFISNSGIEKAFLFDVVSKIYIATDSTPVDMQTYELCCDMIDVVIDIS
CIYGLKEDGAGAPYDKDSTAIIKLNNTTVLYLKEVTKFLALVCFVREESFERKGLIDYNF
HCFRKAIHEVFEVRMKMVKNGTPR

>Chicken_Ragd_Chr3(ENSGALG00000015771)
STEVKPRILLMGLRRSGKSSIQKVVFHKMSPNETLFLESTNKICREDVSNSSFVNFQIWD
FPGQIDFFDPTFDYEMIFRGTGALIFVIDSQDDYMEALARLHLTVTRAYKVNPDINFEIF
IHKVDGLSDDHKIETQRDIHQRANDDLADAGLEKIHLSFYLTSIYDHSIFEAFSKVVQKL
IPQLPTLENLLNIFISNSGIEKAFLFDVVSKIYIATDSTPVDMQTYELCCDMIDVVIDIS
CIYGLKDDGTGTPYDKESMAIIKLNNTTVLYLKEVTKFLALVCFVREESFERKGLIDYNF
HCFRKAIQEVFEVRMKVVRNGTPR

>Human_Rragd_Chr6(ENSG00000025039)
STEVKPRILLMGLRRSGKSSIQKVVFHKMSPNETLFLESTNKICREDVSNSSFVNFQIWD
FPGQIDFFDPTFDYEMIFRGTGALIFVIDSQDDYMEALARLHLTVTRAYKVNTDINFEVF
IHKVDGLSDDHKIETQRDIHQRANDDLADAGLEKIHLSFYLTSIYDHSIFEAFSKVVQKL
IPQLPTLENLLNIFISNSGIEKAFLFDVVSKIYIATDSTPVDMQTYELCCDMIDVVIDIS
CIYGLKEDGAGTPYDKESTAIIKLNNTTVLYLKEVTKFLALVCFVREESFERKGLIDYNF
HCFRKAIHEVFEVRMKVVKNGTPR

>Frog_Rragd_Scaffold599(ENSXETG00000019115)
STEVKPRILLMGLRRSGKSSIQKVVFHKMSPNETLFLESTNKICREDVSNSSFVNFQIWD
FPGQIDFFDPTFDYEMIFRGTGALIFVIDSQDDYMEALARLHLTVTSAYKVNPDINFEVF
IHKVDGLSDDHKIETQRDIHQRANDDLVDAGLEKIHLSFYLTSIYDHSIFEAFSKVVQKL
IPQLPTLENLLNIFISNSGIEKVFLFDVVSKIYIATDSSPVDMQTYELCCDMIDVVIDIS
CIYGL--EGAGTPYDKESLAIIKLNNTTVLYLKEVTKFLALVCFVREESFERKGLIDYNF
HCFRKAIQEVFEVRVKVLRNGTPG

>Zebrafish_Rragd_Chr17(ENSDARG00000006279) 
SSEVKPRILLMGLRRSGKSSIQKVVFHKMSPNETLFLESTNKICREDVSNSSFVSFQIWD
FPGQIDFFDPTFDYEMIFRGTGALIFVIDTHDDYVEALSRLHLTVTRAYKVNPDINFEVF
IHKVDGLSDDHKIEKQRDIHKRANDDLADAGLERIHLSFYLTSIYDHSIFEAFSKVVQKL
IPQLPTLENLLNIFISNSGIEKAFLFDVVSKIYIATDSSPVDMQTYELCCDMIDVVIDIS
CIYGLSGDEGGTPYDKESMAIIHLNNTTVMYLKEVTKFLALVCFLREESFEKKGLIDYNF
HCFKKAIEEVFDVRLKVQR-----

>Zebrafish_Rragc(2)_Chr19(ENSDARG00000059154)
SADNKPRILLMGLRRSGKSSIQKVVFHKMSPNETLFLESTNKIYKDDISGSSFVNFHIWD
FPGQVDFFDPTFDYEMIFRGTGALIFVIDAQDDYVEALGRLHLTVSRAFRVNPEINFEVF
IHKVDGLSDDHKIETQRDIHQRANDDLADASLEKLHLSFYLTSIYDHSIFEAFSKVVQKL
IPQLPTLENLLNIFISNSGIEKAFLFDVVSKIYIATDSSPVDMQSYELCCDMIDVVIDVS
CIYGLKDEGNGNAYDKESLAIIKLNNTTVLYLKEVTKFLALVCILREESFERKGLIDYNF
HCFRKAIHEVFEVSGSTQRNGTPR

>Stickleback_Rragd_GroupXV(ENSGACG00000013038) 
NGEVKPRILLMGMRRSGKSSIQKVVFHKMSPNETLFLESTNKICREDVSSSSFVSFQIWD
FPGQIDFFDPTFDYEMIFRGTGALIFVIDSQDDYVEALSRLHLTVTRAYKVNPEINFEVF
IHKVDGLSDDNKIEKQRDIQKRASDDLADAALEHIHLSFYLTSIYDHSIFEAFSKVVQKL
IPQLPTLENLLNIFISNSGIEKAFLFDVVSKINIATDSSPVDMQTYELCCDMIDVVIDIS
CIYGLTDSEAGLPYDEESMAIIHLNNTTVMYLKEVTKFLAIVCFVRKESFERKGLIDYNF
HCFKKAIQEVFDVRVEVQQNGGPS


B. Heterogeneous nuclear ribonucleoprotein (Hnrnp) family

>Chicken Hnrnpr_Chr23(ENSGALG00000000814)
MANQVNGNEEPMDTSS-VTHTEHYKTLIEAGLPQKVAERLDEIFQTGLVAYVDLDERAID
ALREFNEEGALSVLQQFKESDLSHVQNKSAFLCGVMKTYRQREKQGKVQESTKGPDEAKI
KALLERTGYTLDVTTGQRKYGGPPPDTVYSGVQPGIGTEVFVGKIPRDLYEDELVPLFEK
AGPIWDLRLMMDPLSGQNRGYAFITFCSKDAAQEAVKLCDNYEIRPGKHLGVCISVANNR
LFVGSIPKNKTKENILEEFNKVTEGLVDVILYHQPDDKKKNRGFCFLEYEDHKSAAQARR
RLMSGKVKVWGNVVTVEWADPVEEPDPEVMAKVKVLFVRNLATTVTEEILEKSFSEFGKL
ERVKKLKDYAFVHFEDRGAAVKAMNEMNGKEIEGEEIEIVLAKPPDKKRKERQAARQASR
STAYEDYYYYPPPRMPPPIRGRGRGGRGGYGYPPDYYGYEDYYDDYYGYDYHDYRGGYED
PYYGYDDGYAIRGGRGAPPPPRGRGAPPPRGRAGYSQRGAPGNVGGRQTNNQQNWGSQPI
AQQPQGGDYAGNYGYNNDNQEFYQDTYGQQW

>OUTGROUP_ Ciona_intestinalis_Hnrnpr_ Chr12qENSCING00000000345
---MEEIKQ----VPG-ENSTEYLQELNAAGLSVNVAQGLHEVFKQDLVKFSDLDERAIE
ALKELDEEGALAVLKQFNESNLQHVHNKSAFLCGVIKIHRQRCKEENGDTKKSGPNEDKI
QELLERTKYSLDVTTGQRRYGGPPPKDVYDGAEPGTGCQVFVGRIPRFVFEDELVPLLEE
AGVVWDFRLMMDPMSGQNRGYGFVTYTNKEAATECVKMLDNYEIRPKKFLGVCVSQSNCR
LFVGSIPKTKTKDEIFEEFDGITQGLKDVIIYLQTEDKMKNRGFCFLEYTDHKAASQARR
RLSSVKVKAFNNTVSVDWADPVEEPSDEIMSKVKVLYIKNLSMKATEEIVMATFSAYGEV
ERVKKIKDYAFVHFKERDNAMKALEELNGLNLEGEAIEISLAKPVDKKKKERQMERKMMT
HAYGMGYGNRAGYNMRGRGRGMYGGQIPPMGFGFNDDYFTTDYMGYGY---------YDD
PFFGMPMRGGYRNGM-------YGGFN--RGRGTGVRGRGR-------------------
-------------------------------

>Frog_Hnrnpr_ Scaf411(ENSXETG00000007102)
------------------------------------------------------------
-------------------------------SELVMKNYRQREKQGKAQESAKAPDEAKI
KALLERTGYTLDVTTGQRKYGGPPPESVSSGAQPGIGTEVFVGKIPRDLFEDELVPLFEK
AGPIWDLRLMMDPLSGQNRGYAFITFCNKEAAQEAVKLCDNYEIRPGKHIGVCISVANNR
LFVGSIPKNKTKENILEEFSKVTEGLVDVILYHQPDDKKKNRGFCFLEYEDHKTAAQARR
RLMSGKVKVWGNVVTVEWADPVEEPDPEIMAKVKVLFVRNLSSTVTEEILEKAFSVFGKL
ERVKKLKDYAFVHFDERDAAVRAMDEMNGTELEGEEIEIVLAKPPDKKRKERQAARQASR
GSSYDDYYYYPPPRMPPPGRGRGRGGRGGYSFPQDYYGYEDYYDDYYAYDYHDYRGGYDD
PYYGYDDGYPVRGRGGPPPPRGRSVPPQRGGRSSYAPRGSPGNVGGRQTNNQQNWGTQPI
AQQPQGGDYTGNYGYSNDNQEFYQDTYGQQW

>Mouse_Hnrpnr_Chr4(ENSMUSG00000066037)
MANQVNGNEEPMDTSS-VTHTEHYKTLIEAGLPQKVAERLDEIFQTGLVAYVDLDERAID
ALREFNEEGALSVLQQFKESDLSHVQNKSAFLCGVMKTYRQREKQGKVQESTKGPDEAKI
KALLERTGYTLDVTTGQRKYGGPPPDSVYSGVQPGIGTEVFVGKIPRDLYEDELVPLFEK
AGPIWDLRLMMDPLSGQNRGYAFITFCGKEAAQEAVKLCDSYEIRPGKHLGVCISVANNR
LFVGSIPKNKTKENILEEFSKVTEGLVDVILYHQPDDKKKNRGFCFLEYEDHKSAAQARR
RLMSGKVKVWGNVVTVEWADPVEEPDPEVMAKVKVLFVRNLATTVTEEILEKSFSEFGKL
ERVKKLKDYAFVHFEDRGAAVKAMDEMNGKEIEGEEIEIVLAKPPDKKRKERQAARQASR
STAYEDYYYHPPPRMPPPMRGRGRGGRGGYGYPPDYYGYEDYYDDYYGYDYHDYRGGYED
PYYGYDDGYAVRGGRGAPPPPRGRGAPPPRGRAGYSQRGAPGNVGGRQTNNQQNWGSQPI
AQQPQGGDYSGNYGYNNDNQEFYQDTYGQQW

>Human_Hnrnpr_Chr1(ENSG00000125944)
MANQVNGNEEPMDTSS-VTHTEHYKTLIEAGLPQKVAERLDEIFQTGLVAYVDLDERAID
ALREFNEEGALSVLQQFKESDLSHVQNKSAFLCGVMKTYRQREKQGKVQESTKGPDEAKI
KALLERTGYTLDVTTGQRKYGGPPPDSVYSGVQPGIGTEVFVGKIPRDLYEDELVPLFEK
AGPIWDLRLMMDPLSGQNRGYAFITFCGKEAAQEAVKLCDSYEIRPGKHLGVCISVANNR
LFVGSIPKNKTKENILEEFSKVTEGLVDVILYHQPDDKKKNRGFCFLEYEDHKSAAQARR
RLMSGKVKVWGNVVTVEWADPVEEPDPEVMAKVKVLFVRNLATTVTEEILEKSFSEFGKL
ERVKKLKDYAFVHFEDRGAAVKAMDEMNGKEIEGEEIEIVLAKPPDKKRKERQAARQASR
STAYEDYYYHPPPRMPPPIRGRRGGGRGGYGYPPDYYGYEDYYDDYYGYDYHDYRGGYED
PYYGYDDGYAVRGGRGAPPPPRGRGAPPPRGRAGYSQRGAPGNVGGRQTNNQQNWGSQPI
AQQPQGGDYSGNYGYNNDNQEFYQDTYGQQW

>Zebrafish Hnrnpr_Scaffold Zv7_NA3159(ENSDARG00000014569)
MAAEVNGSEEPMEVTA--PRSENYQALLDAGLPQKVAESLDNIFQTGLVAYADLDERALD
ALREFNEEGALSVLQQFKESDLSHVQNKSAFLCGVMKTYRQREKQGKVQESSKGPDETKI
KALLDRTGYTLDVTTGQRKYGGPPPDAVFSGPQPGIGTEVFVGKIPRDLYEDELVPLFEK
AGSIWDLRLMMDPLTGQNRGYAFITFCSKDAAQEAVKLCDNYEIRSGKYLGVCISVANNR
LFVGSIPKNKTRESILEDFGKVTEGLQEVILYTQPDDKKKNRGFCFLEYEDHKSAAQARR
RLMSGKVKVWGNPVTVEWADPVAEPDPEIMAKVKVLFVRKLATPVTEELLEKTFSQFGKL
ERVKKLKDYAFVHFEERDAAVKAMQEMNGKELGGEEIEIVLAKPPDKKRKERQAARQTTR
NTGYDDYYYYPPPRMPPPGRGRGRGGRGGYSYPPDYYGYEEYYDDYYGGYDYHDYRGGYD
DPYYGYDDGYTMRSRGAPPPPRGRAAPPTRGRGGYPPRGGAGGNVGRRQTNQQNWGSQPI
AQQPQGGEYSSGYSYSNDSLEFSQDSYGQQW

>Stickleback_Hnrnpr_GroupX(ENSGACG00000003202)
AAAEVNGSEEPMDVTA--THTENYQTLVDAGLPQKVAESLDNIFQTGLVEYVDLDERAID
ALREFNEEGALTVLQQFKESDLSHVQNKSAFLCGVMKTYRQREKQGKVQESTKGPDETKI
KALLERTGYTLDVTTGQRKYGGPPPEDVFKGIQPGIGTEVFVGKIPRDLYEDELVPLFES
AGPIWDLRLMMDPLSGQNRGYAFITYCNKDDAQKAVKLCDNHEIRPGKYLGVCISVANNR
LFVGSIPKNKTRESILEDFGKVTEGLQEVILYHQPDDKKKNRGFCFLEYEDHKSAAQARR
RLMSGKVKVWGNPVTVEWADPVAEPDPEVMAKVKVLFVRKLATAVTEELLEKTFSQFGKL
ERVKKLKDYAFVHFEERDSAVKAMDEMNGKELGGEDIEIVLAKPPDKKRKERQAARQTTR
NSGYDDYYYYQPPRMPPPGRGRGRGGRGGYAYPSDYYGYDDYYDDYYGYDYHDYRGGYED
PYYGYEDVYSMRGSRGGPPPPRARGAPPARGRGGYAQRGPPGNVGGRQTNNQQNWGSQPI
AQQPQGADYSGNYGYSNDTMEFSQDSYGQQW

>Frog_Syncrip_ Scaffold76(ENSXETG00000018075)
AAEHVNGNEEPMDTYAAVAQSEHMQTLLDAGLPQKVAEKLDEIYISGLVTHSDLDERAIE
ALKEFNEEGALAVLQQFKDSDLSHVQNKSAFLCGVMKTYRQREKQGKVADSSKGPDESKI
KALLERTGYTLDVTTGQRKYGGPPPDFVHTGQQPSVGTEIFVGKIPRDLFEDELVPLFEK
AGSIWDLRLMMDPLTGLNRGYAFVTFCTKEAAQEAVKLYNNHEIRPGKHIGVCISVANNR
LFVGSIPKSKTKEQIVEEFSKVTEGLTDVILYHQPDDKKKNRGFCFLEYEDHKTAAQARR
RLMSGKVKVWGNVVTVEWADPIEDPDPEVMAKVKVLFVRNLANTVTEEILEKAFGQFGKL
ERVKKLKDYAFIHFDERVGAVKAMEEMNGKELEGENIEIVFAKPPDQKRKERKAQRQAAK
NQMYDEYYYYGGPHMPPPSRGRGRGGRGGYGYPSDYYGYDDYYDYYGYDYHNYRGGYDDP
FYGYEDFQVGARGGARGAAPSRGRGAVPPRGRAGYSQRG--GGNVGRRQTNNQNWGSQPI
AQQPQGGDHSGNYGYKSENQEFYQDSFGQQ-

>Mouse_Syncrip_Chr9 (ENSMUSG00000032423)
ATEHVNGNEEPMDTTSAVIHSENFQTLLDAGLPQKVAEKLDEIYVAGLVAHSDLDERAIE
ALKEFNEDGALAVLQQFKDSDLSHVQNKSAFLCGVMKTYRQREKQGKVADSSKGPDEAKI
KALLERTGYTLDVTTGQRKYGGPPPDSVYSGQQPSVGTEIFVGKIPRDLFEDELVPLFEK
AGPIWDLRLMMDPLTGLNRGYAFVTFCTKEAAQEAVKLYNNHEIRSGKHIGVCISVANNR
LFVGSIPKSKTKEQILEEFSKVTEGLTDVILYHQPDDKKKNRGFCFLEYEDHKTAAQARR
RLMSGKVKVWGNVGTVEWADPIEDPDPEVMAKVKVLFVRNLANTVTEEILEKSFSQFGKL
ERVKKLKDYAFIHFDERDGAVKAMEEMNGKDLEGENIEIVFAKPPDQKRKERKAQRQAAK
NQMYDDYYYYGPPHMPPPTRGRGRGGRGGYGYPPDYYGYEDYYDYYGYDYHNYRGGYEDP
YYGYEDFQVGARGGARGAAPSRGRGAAPPRGRAGYSQRGGPARGGAGPDLLQ--------
-------------------------------

>Chicken_Syncrip_Chr3 (ENSGALG00000015830)
ATEHVNGNEEPMDTSAAVTHSEHFQTLLDAGLPHKVAEKLDEIYVAGLVAHSDLDERAIE
ALKEFNEEGALAVLQQFKDSDLSHVQNKSAFLCGVMKTYRQREKQGKVADSSKGPDEAKI
KALLERTGYTLDVTTGQRKYGGPPPESVYSGQQPSVGTEIFVGKIPRDLFEDELVPLFEK
AGPIWDLRLMMDPLTGLNRGYAFVTFCTKEAAQEAVKLYNNHEIRSGKHIGVCISVANNR
LFVGSIPKSKTKEQIVEEFSKVTEGLTDVILYHQPDDKKKNRGFCFLEYEDHKTAAQARR
RLMSGKVKVWGNVVTVEWADPIEDPDPEVMAKVKVLFVRNLANTVTEEILEKAFSQFGKL
ERVKKLKDYAFIHFDERDGAVKAMEEMNGKDLEGENIEIVFAKPPDQKRKERKAQRQAAK
NQMYDDYYYYGPPHMPPPTRGRGRGGRGGYGYPPDYYGYEDYYDYYGYDYHNYRGGYEDP
YYGYEDFQVGARGGARGAAPSRGRGAAPPRGRAGYAQRG--GGNVGRRQTNNQNWGSQPI
AQQPQGGDHSGNYGYKSENQEFYQDSFGQQW


>Human_Syncrip_Chr6(ENSG00000135316)
ATEHVNGNEEPMDTTSAVIHSENFQTLLDAGLPQKVAEKLDEIYVAGLVAHSDLDERAIE
ALKEFNEDGALAVLQQFKDSDLSHVQNKSAFLCGVMKTYRQREKQGKVADSSKGPDEAKI
KALLERTGYTLDVTTGQRKYGGPPPDSVYSGQQPSVGTEIFVGKIPRDLFEDELVPLFEK
AGPIWDLRLMMDPLTGLNRGYAFVTFCTKEAAQEAVKLYNNHEIRSGKHIGVCISVANNR
LFVGSIPKSKTKEQILEEFSKVTEGLTDVILYHQPDDKKKNRGFCFLEYEDHKTAAQARR
RLMSGKVKVWGNVGTVEWADPIEDPDPEVMAKVKVLFVRNLANTVTEEILEKAFSQFGKL
ERVKKLKDYAFIHFDERDGAVKAMEEMNGKDLEGENIEIVFAKPPDQKRKERKAQRQAAK
NQMYDDYYYYGPPHMPPPTRGRGRGGRGGYGYPPDYYGYEDYYDYYGYDYHNYRGGYEDP
YYGYEDFQVGARGGARGAAPSRGRGAAPPRGRAGYSQRGGPARGGAGPDLLQ--------
-------------------------------

>Zebrafish_Syncrip(1)_Chr20(ENSDARG00000040184)
ATEHINGNEDAMDTAAAVTHSDHFNTLLEAGLPQKVAEKLDEIYLAGLVAHSDLDERAIE
ALKEFNEEGALQVLIQFKESDLSHVQNKSAFLCGVMKTYRQREKQGKVVESTKGPDEAKI
KILLERTGYTLDVTTGQRKYGGPPPESVYTGAQPTVGTEIFVGKIPRDLFEDELVPQFEK
AGPIWDLRLMMDPLSGLNRGYAFLTFCTKEAAQEAVKLCNNHEIRPGKHIGVCISVANNR
LFVGSIPKSKTKEQIVEEFSKVTEGLTDVILYHQPDDKKKNRGFCFLEYEDHKTAAQARR
RLMSGKVKVWGNLVTVEWADPIEDPDPEVMAKVKVLFVRNLANSVTEEILEKAFGQFGNL
ERVKKLKDYAFVHFNDRDGAVKALTEMNGKELEGEHIEIVFAKPPDQKRKERKAQRQAAK
TQMYDDYYYYGPPQMPPPARGRRGASRGGYSYPPDYYGYEDYYDYYGYDYHNYRGGYDDP
YFGYDDFQAPARGARGGTSPARGRGASAPRGRAGFPQRGGAGGNVGRRQTINQNWGSQPI
AQQPQGGDHSGNYGYKSDNQEFYQDSFGQQW

>Stickleback_Syncrip(2)_GroupXV (ENSGACG00000009124)
ATEHINGNEEPMDTAAAVTHSEHFQTLLEAGLPQKVAEKLDEIYIAGLVSHSDLDDRAIE
ALKEFNEEGALQVLLQFKDSDLSHVQNKSAFLCGVMKTYRQREKQGKVSETNKGPDEAKI
KALLERTAYTLDVTTGQRKYGGPPPESAHSGPQPTVGTEIFVGKIPRDLFEDELVPLFEK
AGPIWDLRLMMDPLSGLNRGYAFVTFCTKDAAQQAVKLCNNNEIRPGKHIGVCISVANNR
LFVGSIPKSKTKEQIVEEFAKVTEGLNDVILYHQPDDKKKNRGFCFLEYEDHKTAAQARR
RLMSGKVKVWGNVVTVEWADPIEDPDPEVMAKVKVLFVRNLASTVTEEILEKAFSQFGKL
ERVKKLKDYAFIHFEERDGAVKALADLNGKDLEGEHIEIVFAKPPDQKRKERKAQRQAAK
THMYDEYYYYGPPHMPPPTRGRGRGGRGGYSYPPDYYGYEDYYDYYGYDYHNYRGGYDDP
YYGYDDFQGSGRVVRGGASQTRGRGGVTPRGRVGFSQRGGP-GTSRGPDLSQ--------
-------------------------------

>Stickleback_Syncrip(1)_GroupXVIII(ENSGACG00000011665)
ATDHVNGNEEPMDTTAEVTRSEHFQALLEAGLPQNVAEKLDELYVAGLVAHSDLDERALE
ALKEFNEEGALQVLVQFKESDLSHVQNKSAFLCGVMKTYRQREKQGKVSDSTKGPDEAKI
KDLLDRTDYTLDVTTGQRKYGGPPPESVYSGAQPNIGTEIFIGKIPRDLFEDELVPLFEK
AGPIWDLRLMMDPLSGLNRGYAFVTFCTKEAAQEAVKLCNNHEIRPGKHIGVCISVANNR
LFVGSIPKSKTKEQIVEEFAKVTEGLSDVILYHQPDDKKKNRGFCFLEYEDHKTAAQARR
RLMSGKVKVWGNVVTVEWADPIEDPDPEVMAKVKVLFVRNLANGVTEELLETSFSEFGKL
ERVKKLKDYAFIHFEERDGAVKALEEMNGKELEGEAIEIVFAKPPDQKRKERKAQRQAAK
TVMYDDYFYYSPSHMPPPVRGRRGGNRGGYSAYPFQA-----------------------
-------------RGRGGSRGSRGGSSPPRGRSNFSPRG--GGVRGGPDASL--------
-------------------------------

>Zebrafish_Syncrip(2)_Chr17 (ENSDARG00000026723)
ATEHINGNDEPVESSAAVTHSEHFQTLLDAGLPRKVAVKLDEIYIAGLVSHSDLDDRAIE
ALKEFNEEGALQVLLQFKDSDLSHVQNKSAFLCGVMKTYRQREKQGKVSDSTKGPDEAKI
KALLERTGYTLDVTTGQRKYGGPPPGSTHAGVQPTIGTEIFVGKIPRDLFEDELVPLFEK
AGPIWDLRLMMDPLSGLNRGYAFVTFCTKEAAQKAVKLCNNNEIRPGKHIGVCISVANNR
LFVGSIPKSKTKDQIVEEFAKVTEGLNDVILYHQPDDKKKNRGFCFLEYEDHKTAAQARR
RLMSGKVKVWGNVVTVEWADPIEDPDPEVMAKVKVLFVRNLASTVTEELLEKTFCQFGKL
ERVKKLKDYAFIHFEERDGAVKALAELHGKDLEGEPIEIVFAKPPDQKRKERKAQRQAAK
TQMYDEYYYYGPPHVHQPTRARG-RGARGYSYPHDYYSYEDYYNYYGYDYHNYRGGYDDP
YYGYDDFQAHVRGGVRVPTLSRGRGSSVSRGRAAFCQRGAPRGSRGGPDQVV--------
-------------------------------

>OUTGROUP_Aedes_aegypti_Hnrnpr_AAEL002879
---------------------------------EQVAGKLDDIYKTGKLAHTELDERALD
ALKEFPVDGALNVLSQFLESNLEHVSNKSAYLCGVMKTYRQKSRASAITVQAKGPDEDKI
KAILERTGYTLDVTTGQRKYGGPPPN--WEGGTPGNGCEVFCGKIPKDMYEDELIPLFEK
CGKIWDLRLMMDPMTGTNRGYAFVTFTSRDAASNAVRELDNYEIKSGKCLKINVSVPNLR
LFVGNIPKSKGKEEILDEFGKLTAGLMEVIIYSSPDDKKKNRGFCFLEYESHKAASLAKR
RLGTGRIKVWGCDIIVDWADPQEEPDEQTMSKVKVLYVRNLTQDTSEEKLKESFEQFGKV
ERVKKIKDYAFIHFEDRDHAVNAMKELDGKDLGGSNLEVSLAKPPDKKKKERARERRTSR
MGIVGEFYSMSPSAMPPPSGASRGAPMRGPMSRGDYAAIGKRKFDGGHQNQGDIKRRY--
------------------------------GAAAAAALG----------NLGNNWGSQPL
PQQPNGGE------------QWYTDSTYSVW


C. Cytosolic 5'-nucleotidase 1 (Ntc51)

>Mouse_Nt5c1b_Chr12(ENSMUSG00000020622)
TEEDEVDEAYWTSPKPKHAITIAVSSRALFNMVDDRKIYEEEGLEKYMEYQLTNENVILT
PGPAFRFVKALQHVNSRLRDLYPDEQDLFDIVLMTNNHAQVGVRLINSVNHY-GLLIDRF
CLTGGKSPIGYLKAYLTNLYLSADSEKVQEAIKE-GIASATMYAGAKDMAYCDTQLRVAF
DGDAVLFSDESEHIAKDHGLDKFFQHETLFENKPLAQGPLKSFLEDLGKLQKKFYAKDER
LLCPIRTYLVTARSAASSGARVLKTLRRWGLEIDEALFLAGAPKGPILVKIRPHIFFDDQ
MFHIESAQKFGTITAHVPYGIAQKRN

>OUTGROUP_Ciona_intestinalis_5-nucleotidase_Chr3q(ENSCING00000005703)
-----VATRRWKIPKPETAIIIALSSRALFDMTEERKIYSEQGLSSYLKHMISRENEPLK
PGSAFPFVQALTCINLRLLELDPNEKHLFDVVLMSNNSAQIGVALINSINYH-ALTIERI
CLTAGKSVTGYLAAYGTDLYLSADSDNVVEALNE-GIAAATVFSGDGAVQSSCEQLRIAF
DGDAVLFSDESEIIAKEHGLTKFFENEAEKADQPLEIGPLQKFAMVLGDVKKKFTDRGII
ENCPIRTYLVTARSAASSGLRALRTLRLWGLDIDEALFLAGAPKGPILEKIKPHLFFDDQ
KRNVDSGLEYGVKAAHVPYGIAQKHT

>Frog_Nt5c1a_Scaf817(ENSXETG00000010949)
FYENLTPTKKPKSPKPHNAITIAVSSRALFLMEEEQKVYQEKGLEEYVRYQLEHENEPFK
PGAAFPFVKALESVNTQLRQLYPESEDLFDIVLMTNNHAQVGVRLINTINHY-NLFIERF
CMTGGNSPIGYLKAYHTNLYLSSDGQKVQEAIEE-GIAAATIFSPSHNVSVHEEQLRVAF
DGDAVLFSDESEQIVKEHGLDMFFEHEKAYENKPLAQGPLKGFLEALGKLQKKFYSKGMR
MNCPIRTYLVTARSAASSGARALKTLRSWGLETDEALFLAGAPKGPLLEKIRPHIFFDDQ
MFHVEGAKEMGTIAAHVPYGVAQRHK

>Chicken_Nt5C1a_Chr23(ENSGALG00000003816) 
-YDNLTPKKKPKSPKPENAITIAVSSRALFRMEEEQKIYNEQGVEAYVKYQLDHENEPFL
PGAAFPFVKALEAVNTQLRELYPDSEELFDIVLMTNNHAQVGVRLINSINHY-DLFIERF
CMTGGNSPIGYLKAYHTNLYLSSDAEKVSGAIEE-GIAAATIFSPSKDLEVSEKQLRVAF
DGDAVLFSDESEQIVKAHGLDMFFEHEKAHENNPLAQGPLKGFLEALGKLQKKFYSKGLR
MECPIRTYLVTARSAASSGARALKTLRSWGLETDEALFLAGAPKGPLLKKIRPHIFFDDQ
MFHVEGAKEMGTVAAHVPYGVAQKHK

>Mouse_Nt5c1a_Chr4(ENSMUSG00000054958)
FYDNLSSKKKPKSPKPQNAVTIAVSSRALFRMDEEQRIYTEQGVEEYVRYQLEHENEPFS
PGPAFPFVKALEAVNKRLRELYPDSEDIFDIVLMTNNHAQVGVRLINSINHY-DLFIERF
CMTGGNSPICYLKAYHTNLYLSADADKVREAIDE-GIAAATIFSPSRDVVVSQSQLRVAF
DGDAVLFSDESERIVKAHGLDRFFEHEKAHENKPLAQGPLKGFLEALGRLQKKFYSKGLR
LECPIRTYLVTARSAASSGARALKTLRSWGLETDEALFLAGAPKGPLLEKIRPHIFFDDQ
MFHVAGAQEMGTVAAHVPYGVAQNPR

>Human_Nt5c1a_Chr1(ENSG00000116981)
FYDNLAPKKKPKSPKPQNAVTIAVSSRALFRMDEEQQIYTEQGVEEYVRYQLEHENEPFS
PGPAFPFVKALEAVNRRLRELYPDSEDVFDIVLMTNNHAQVGVRLINSINHY-DLFIERF
CMTGGNSPICYLKAYHTNLYLSADAEKVREAIDE-GIAAATIFSPSRDVVVSQSQLRVAF
DGDAVLFSDESERIVKAHGLDRFFEHEKAHENKPLAQGPLKGFLEALGRLQKKFYSKGLR
LECPIRTYLVTARSAASSGARALKTLRSWGLETDEALFLAGAPKGPLLEKIRPHIFFDDQ
MFHVAGAQEMGTVAAHVPYGVAQTPR

>Stickleback_Nt5c1_GroupX(ENSGACG00000009267)
-------------PKPENAVTVAVSSRVLFRTELEQRVFEQKGVEEYLRYQIEHENEPFA
PGPAFPFVKALETVNARLRELYPQSEELFDIVLVTYNHAHVGIRLINTINHH-NLFIERF
CMTGGSSPIGYLKAWQTNLYLSADADKVREALAEGGIAAATMFMTEKLTEVSESQLRVAF
DGDAVLFSDESERIFKAHGLDKFFQHEQDNEDTLLDHGPLKGFLEALGKLQKKFYAKGQR
LDCPIRTYLVTARSAASSGIRALKTLRAWGLEIDEALFLAGAPKGPMLEKIRPHIYFDDQ
MFHVEGAAEMGTVAAHVPYGVAQKHN

>Zebrafish_Nt5c1a_Chr19(ENSDARG00000035883)
-IQKLYAKRNRSRPKPENAVTIAVSSRVMFRTEKEQKVFEQKGIEEYLRYQVEHENEPFA
PGPAFPFVKALEAVNTRLRELYPESEELFDIVLVTYNHAHVGVRLINTINYH-NLFIERF
CMTGGSSPIGYLKAFHTNLYLSADAEKVQEALSE-GIAAATMFMPEKQIEVSETQLRVAF
DGDAVLFSDESERIFKAHGLDKFFEHERENENRLLDHGPLKGFLEVLGKLQKKFYAKGHR
LDCPIRTYLVTARSAASSGIRALKTLRAWGLETDEALFLAGAPKGPMLEKIRPHIYFDDQ
MFHVEGAVEMGAIAAHVPYGIAQKY-

>Stickleback_Nt5c1a_GroupXV(ENSGACG00000006693)
------PPRKPKPPKPENAVTIGVSARVLFNMETEQQIYERQGLEEYIKYQVEHETQPFT
PGPAFSFVKALEAVNAQLRELYPESEELFDVVLMTNNHAYVGLRLINTINHH-QLFIERF
CMTGGNSPIGYLKAYHTNLYLSADPVKVREALEE-GIAAATMFTPEKMAEVSESQLRVAF
DGDAVLFSDESERIYKAHGLDKFFEHEKAHENKLLDHGPLKGFLEALGKLQKKFYGKGQR
MECPIRTYLVTARSAASSGTRALKTLRSWGLEIDEALFMAGAPKGPMLEKIRPHIFFDDQ
MFHVEGAAEMGTVACHVPYGVAQGVT

>Zebrafish_Ntc51_Chr17(ENSDARG00000070590)
-------------PKPQNAITIAVSSRALFNMDLEQDIYEQQGMEDYLNYQIQHEMEPFA
PGPAFPFIKAVEAVNTRLRELYPDSEELFDVVLMTSNHAHVGLRLINSINHH-QLFLERF
CMTGGNSPIGYLKAYHTNLYLSADSLKVREAIEA-GIAAATVFSPGKITEVPETQLRVAF
DGDAVLFSDESERIYKAHGLDKFFEHEKAHENKPLDHGPLKGFLEALGKLQQKFYAKGQR
LDCPIRTYLVTARSAASSGTRALKTLRSWGLETDEALFLAGAPKGPMLEKIRPHIFFDDQ
MFHVEGAAELGTVAAHVPYGIAQKIP

>Stickleback_Nt5c1b_GroupXVIII_(ENSGACG00000008368)
HFDNLK-TNKPRPPKPQYAVTIAVSSRTLFNMVTERKIYEDQGLEEYVAYQRDHENEPLM
PGPAFPFVKALMTVNARLRQLYPDSEELFDIVLMTNNHAQVGVRLINSINHY-DLTIERF
CMTGGESPTGYLEAYMTNLYLSKDSEKVSEAIEE-GIAAATMFMAVKENELSDTQLRVAF
DGDAVLFSDESEIIVKEGGLDTFFAHEKKFENTPLAQGPLKCFLEALGKLQRKFYAKNER
LNCPIRTFLVTARSAASSGARVLKTLRSWGLEIDEALFLAGAPKGPLLQKIKPHIFFDDQ
MFHIEGARELGTISAHVPYGIGQKYN

>Zebrafish_Ntc51b_Chr20(ENSDARG00000033742)
--YENLKSKKPRPPKPKNAVTIAVSSRTLFDLTAERKIFEEEGVEKYVQHQQDNENQPLN
PGPAFPFVKALMTVNERLRELYPESEELFDIVLMTNNHAQVGVRLMNSINHY-DLTIERF
CMTGGQSPIGYLKAYMTNLYLSRDSKKVGEAIEE-GIAAATMFKSDVETQLSETQLRVAF
DGDAVLFSDESEIIVKQHGLDTFFEHEKQHENKPLAQGPLKCFLEALGKLQKKFYAKNER
LNCPIRTFLVTARSAASSGARVLKTLRSWGLEIDEALFLAGAPKGPLLQKIRPHIFFDDQ
MFHIEGAKEMGTIAAHVPYGIGQKYN

>Zebrafish_Ntc51_Chr13(ENSDARG00000018153)
LFDNSKTTKKPRPPKPSNAVTIAVSSRTLFNMIKERKVFEEEGLERYVAHQLELEDQPFP
PGVSFPFVKALMNVNARLRDLYPDSEELFDIVLMTNNHAQVGVRLINSINHYADLTIERF
CMTGGESPIGYLKAYMTNLYLSKDSMKVQEAIEE-GIAAATMFTGDSENELSDTQLRVAF
DGDAVLFSDESEIIVKEHGLDTFFKHEKEFENKPLAQGPLKCFLEALGKLQRKFYAKNQR
INCPIRTYLVTARSAASAGARVLKTLRSWGLEVDEALFLAGAPKGPLLQKIKPHIFFDDQ
MFHIEGAQELGTIAAHVPYGIGQKYH

>Frog_Nt5c1b_Scaf100(ENSXETG00000015581)
FYDKLAPKKKPRLPKPQNAITIAVSSRTLFNMVEERKIYEQLGVEKYVQYQQDHETEPLK
TGPAFPFVKSISGTSTYL------TEKVYVVSLF--NAKPYSCRIITFLLFHIGLNIERF
CLTGGKSPIGYLKAYLTNLYLSADSEKVQEAIAE-GIAAATMFIAKKDTVLSEKQLRVAF
DGDAVLFSDESEQIVKEHGLDTFFEHEKAFENKPLAQGPLKCFLEALGKLQRKFHAKDAR
LNCPIRTYLVTARSAASSGARALKTLRSWGLEVDEALFLAGAPKGPILEKIRPHLFFDDQ
MFHIEGAQDLGTIAAHVPYGIGQKYN

>Chicken_Nt5c1b_Chr3(ENSGALG00000016471)
AFYDNLVTKRPRPPKPQHAITVAVSSRALFDLVEERRIYEEQGVEKYVEYQQENENVTLK
PGPAFHFVKALEHVNARLLELYPDDEERFDIVLMTNNHAQVGVRLINSINHY-GLTIERF
CMTGGKSPIGYLTAYLTNLYLSADSEKVQEAIEA-GIAAATMFTANKDVAYSDTQLRVAF
DGDAVLFSDESEQIVKEQGLDKFFEHEQLNENKPLAQGPLKGFLEDLGKLQKKFYAKNER
LNCPIRTFLVTARSAASSGARVLKTLRSWGLEIDEALFLAGAPKGPILVKIRPHIFFDDQ
MFHIEGAQKLGTIAAHVPYGVAQKYQ

>Human_Nt5c1b_Chr2(ENSG00000185013)
FYEKNPSCSRPWPPKPKNAITIALSSCALFNMVDGRKIYEQEGLEKYMEYQLTNENVILT
PGPAFRFVKALQYVNARLRDLYPDEQDLFDIVLMTNNHAQVGVRLINSVNHY-GLLIDRF
CLTGGKDPIGYLKAYLTNLYIAADSEKVQEAIQE-GIASATMFDGAKDMAYCDTQLRVAF
DGDAVLFSDESEHFTKEHGLDKFFQYDTLCESKPLAQGPLKGFLEDLGRLQKKFYAKNER
LLCPIRTYLVTARSAASSGARVLKTLRRWGLEIDEALFLAGAPKSPILVKIRPHIFFDDH
MFHIEGAQRLGSIAA---YGFNKKFS


D. Proline-rich nuclear receptor coactivator (Pnrc)

>Chicken_Pnrc2_Chr23(ENSGALG00000004122)
MGGGERFNVPVPQS-RNITKNHQQLKNRQKNKDQN-SQMKKTYMKKERGHGCNSLSGAWQ
AMQKAGKNNVHFPCNQNWSPNLSNRNLFFSPQTNQNYAGAKFSEPPSPSVLPKPPSHWVP
VSFKPSDKEIMTFQLKTLLKVQA

>Zebrafish_Pnrc2_Chr16(ENSDARG00000053291) 
MGGGERYNIPDRPA---PKKSQPVSRGKQRSRDQN-GVMHSAASGALGVTSYSWSPEARQ
AVSVDKKVRFATPYDQNWES---HLNKLLSAQCGQNYAGAKFSEPPSPSVLPKPPSHWVS
LPMG-DHRELMTFQLKSLLKVQA

>Human_Pnrc1_Chr6(ENSG00000146278)
MGKSEKIALPHGQLVHGIHLYEQPKINRQKSKYNL-PLTKITSAKRNENNFWQDSVSSDR
IQKQEKKNTENIKN--SHLK---KSAFLTEVSQKENYAGAKFSDPPSPSVLPKPPSHWMG
STVENQNRELMAVHLKTLLKVQT

>Stickleback_Pnrc1_GroupXVIII(ENSGACG00000012062)
GGRPERGAAGDQIPPNATPRSHKPKQGRS-------------------------PGAARP
AKKKDKSSPGKPLPLHQRGPD--AAADEGLKDGEKVYAGAKFSEPPSPSVLPKPPSHWVG
-----------------------

>Zebrafish_Pnrc1_Chr20(ENSDARG00000043904)
GSQISRASILNCSRLEQTTDNLNRRTHQS--------------------------KHQIN
ARQDKPTSTEKSPE--NILK---QGNASTSSDAEKTYAGAKFSEPPSPSVLPKPPRHWVG
DHAPQCSREQMSEHLKTLLKVQT

>Frog_Scaf408_Pnrc2(ENSXETG00000005273)
MGGGERFNIPG-QH----RNNLGKQINRQKLLERNNQKMN-TSLSKDRVRGCGT-SLAWQ
AMQNGVNNNNTRSSNQNWSAGFPASKNFFTDQDNQNYAGAKFSEPPSPSVLPKPPSHWVL
LSCSPAEKELMSFQLKTLLKVQA

>Mouse_Pnrc2_Chr4(ENSMUSG00000028675)
MGGGERYNIPDPQS-RNASKNQEQQ-NRQKSKDQNSSQTKIAHKKKERGHGYNPAAAAWQ
AMQNGGK-TKSLSNNSNWNAGLSSPSLLFKSQASQNYAGAKFSEPPSPSVLPKPPSHWVH
VSLNPSDKETMTFQLKTLLKVQV

>Human_Pnrc2_Chr1(ENSG00000189266)
MGGGERYNIPAPQS-RNVSKNQQQL-NRQKTKEQN-SQMKIVHKKKERGHGYNSSAAAWQ
AMQNGGK-NKNFPNNQSWNSSLSGPRLLFKSQANQNYAGAKFSEPPSPSVLPKPPSHWVP
VSFNPSDKEIMTFQLKTLLKVQV

>Stickleback_Pnrc2_GroupXX(ENSGACG00000013653) 
MGGGERYNIPERPL---PKKNQ-LGRAKQRGRDQ---IHHLGHRRNDKVAAYHRSQEARQ
AASAE-KVRFATNYDHNWEGAVSHLNTLLATQGSPSYAGPKFSEPPSPSVLPKPPSHWVS
FPMGPDHREMMAFQLKSLLKVQA

>Chicken_Pnrc1_Chr3(ENSGALG00000015780)
MGKTEKAATPHGQPVHGLHLCEQPKINRQKNKCNV-PLTKIASAKKIE-NFWQDSVPPEI
IQKQEKKNTENFRN--AKSK---KPITLTDANQKENYAGAKFSDPPSPSVLPKPPSHWVG
GTAELQNRELMAVHLKTLLKVQV

>Mouse_Pnrc1_Chr4(ENSMUSG00000040128)
MGKSEKIALPHSQLVHGIHLCEQPKINRQKSKYNL-PLTKITSAKRNESDFWQDSASSDR
MQKQEKKNTENIKS--NHLK---KSAFLTEVSQKENYAGAKFSDPPSPSVLPKPPSHWMG
STAENQSRELMAVHLKTLLKVQT

E. Cannabinoid receptor (Cnr) family

>Ciona_intestinalis_Cannabinoid_receptor(NP_001027653)  
RIPT----LSTLSTIMMN----GS-----EDSHVLNSEGNAIHVVGTILSLIIIVENALV
LMALTMERRRFKLILFVFINSLAASDLLSGIVFLYTFLFNDLLSFTASAPSWVFRKAFLI
ASLLVSLGSLQLIALDRFVSVAWPLEHEKFISRRRAVILVVLNWVLGAALIIAPVAGWNC
IGIVLCFARMAVREEKNLAVFMVLVFVVFILCWMPSVILLCIDSSMPSVRISDDLFDICS
FPALLNSIINPWLYAIKLKSCRTVLVQWLCRCQSDPSDVGAANVGEFQ

>Zebrafish_Cnr1_Chr20(ENSDARG00000009020)
KSVLDGVAETTFRTITSGLQYIGSCGENFMECFMILSQQLAIAVLSLTLGTFTVLENLVV
LCVILQSRTLRCRPSYHFIGSLAIADLLGSVIFVYSFLDFHVFHRKDSPNVFLFKLGGVT
ASFTASVGSLFLTAIDRYVSIHRPLSYRRIVTRTKAVIAFCMMWAISIIIAVLPLLGWNC
VRMLRRDGTKVQRMDIRLAKTLVLILVVLVICWGPLLAIMVYDLFWRMGDNIKTVFAFCS
MLTLLNSTVNPIIYALRSKDLRRAFLAACQGCRAAESTVKIASVSAET

>Chicken_Cnr2_Chr23(ENSGALG00000004120)
-------INCKMYENA-------SCNVSSMECFMVLAQKISTATLCGLFGTLGIFENCLV
LYLIFSSPGTRRKPSYIFISSLALADLLASIIFVRSFVNFHVFNTDSSKELFLLKLGGVN
TSFMASLSSLLLMALDRYISISYPSKYKLLVTRKRAWTALGVLWVTCVATAFLPLMGWNC
VCAYARMGKHQVRMDVMLAKTLVMVLTVLVLCWLPALILMIYSIFVNLNNHLRKVFAFCS
TLCLLNSMVNPIIYALRSKELYSSLRMRLSQCRS--ST----------

>Frog_Cnr2_Scaffold403(ENSXETG00000005272)
-------------------------------IFLCA-------------------GQMFC
LCDYYSAAMRWRKPSYIFLMSLALADFLASMVFSYSFVDFHVFHGAGTHAVFLFKLGGVT
ASFTASLGSLLLMAFDRYVSIHKPSMYKSKVTRKRALLALAGMWLITMFIAYLPLMGWN-
TLIIYSAVYMEQRLDIMLAKTLALVLLVLVICWSPVLILMMHSLLFSLDRSIKTIFAFCS
TLCLVNSMVNPMIYAWRSRELHRKLIKGFQNIKN--ST-----VGEET

>Human_Cnr2_Chr1(ENSG00000188822)
-------EECWVTEIAN-----GSDGLDSMKDYMILPQKTAVAVLCTLLGLLSALENVAV
LYLILSSHQLRRKPSYLFIGSLAGADFLASVVFACSFVNFHVFHGVDSKAVFLLKIGSVT
MTFTASVGSLLLTAIDRYLCLRYPPSYKALLTRGRALVTLGIMWVLSALVSYLPLMGWTC
HVLWK-GHQDRQRLDVRLAKTLGLVLAVLLICWFPVLALMAHSLATTLSDQVKKAFAFCS
MLCLINSMVNPVIYALRSGEIRSSAHHCLAHWRS--STEADGSRDLDL

>Zebrafish_Cnr2_Chr16(ENSDARG00000039970)
KLEQDQEATTVLYSNLS-TQNISTDKSLCLQCYMVLQEQKAISSICFLAGPVTFLANILV
LLTIASSTALRRRPSYLFISSLALADMFASCFFTISFLDFHLLSQRDDANLYLFKLGGVT
MAFTGSVGSLLLTALDRYLCIYQASNYKLLLTRTRAKLAILFLWCVTIILSFLPLMGWRC
FLIIVAEANMGGRMDIQLAHTFSLILLILAICWLPVLSFMVVDVRVTLTNKQQRMFAFCS
TLCLVNSCVNPLLYALRCRELRGEMLALIECCRS-----------ADR

>Human_Cnr1_Chr6(ENSG00000118432)
KSILDGLADTTFRTITTDLLYVGSCGENFIECFMVLSQQLAIAVLSLTLGTFTVLENLLV
LCVILHSRSLRCRPSYHFIGSLAVADLLGSVIFVYSFIDFHVFHRKDSRNVFLFKLGGVT
ASFTASVGSLFLTAIDRYISIHRPLAYKRIVTRPKAVVAFCLMWTIAIVIAVLPLLGWNC
VRMIQREDGKVQRMDIRLAKTLVLILVVLIICWGPLLAIMVYDVFGKMNKLIKTVFAFCS
MLCLLNSTVNPIIYALRSKDLRHAFRSMFPSCRAAESTVKIASVSTDT

>Chicken_Cnr1_Chr3(ENSGALG00000015789)
KSILDGLADTTFRTITTDLLYVGSCGENFMECFMILSQQLAIAVLSLTLGTFTVLENLLV
LCVILHSRSLRCRPSYHFIGSLAVADLLGSVIFVYSFVDFHVFHRKDSPNVFLFKLGGVT
ASFTASVGSLFLTAIDRYISIHRPLAYKRIVTRPKAVVAFCVMWTIAIVIAVLPLLGWNC
VRMLQREDGKVQRMDIRLAKTLVLILVVLIICWGPLLAIMVYDVFGKMNKLIKTVFAFCS
MLCLLNSTVNPIIYALRSKDLRHAFRSMFPTCRAAESTVKIASVSTDT

>Mouse_Cnr1_Chr4(ENSMUSG00000044288)
KSILDGLADTTFRTITTDLLYVGSCGENFMECFMILSQQLAIAVLSLTLGTFTVLENLLV
LCVILHSRSLRCRPSYHFIGSLAVADLLGSVIFVYSFVDFHVFHRKDSPNVFLFKLGGVT
ASFTASVGSLFLTAIDRYISIHRPLAYKRIVTRPKAVVAFCLMWTIAIVIAVLPLLGWNC
VRMIQREDGKVQRMDIRLAKTLVLILVVLIICWGPLLAIMVYDVFGKMNKLIKTVFAFCS
MLCLLNSTVNPIIYALRSKDLRHAFRSMFPSCRAAESTVKIASVSTDT

>Frog_Cnr1_Scaffold681(ENSXETG00000005380)
KSIMGGFADTTFRTITTDFLNMGPCGKNFMECFMILSQQLVIAALSIILGTFTVLENMLV
LVVILQSRSLRCRPSYHFIGSLAVADLLGSVIFVYSFVDFHVFHRKDSPNVFLFKLGGVT
ASFTASVGSLFLTAIDRYISIHRPLSYKRIVTRTKAVIAFCMMWTIAIVIAVLPLFGWNC
VRMLQREDGKVHRMDIRLAKTLVLILVVLIICWGPLMAIMVYDVFGKINKTIKTVFAFCS
VLCLLNSTVNPIIYALRSKDLRSAFCSMFPSCRAAESTVKIASVSTDT

>Stickleback_Cnr1(1)_GroupXVIII(ENSGACG00000008279)
KSVLDGVADTTFRTITSGLQFLGSCGENFMECFMILSQQLAVAVMSLTLGTFTVLENLVV
LGVIFRSRTLRCRPSYHFIGSLAVADLLGSVIFVYSFLDFHVFHRKDSPNVFLFKLGGVT
ASFTASVGSLFLTAIDRYISIHRPLSYRRIVTRTKAVIAFCVMWTISIVIAVLPLLGWNC
VRMLSRDGTKVQRMDIRLAKTLVLILAVLIICWGPVLAIMVYDLFWRMDNDSKTVFAFCS
MLCLLNSTVNPIIYALRSKDMRHAFLSSCQACRAAESTVKIASVSTET

>Stickleback_Cnr1(2)_GroupXV(ENSGACG00000009189)
KMALHRIAGTAMSSLTTGVQYLGSCGEDFMECFMILSQQLAVAILALTLGTFTVLENLMV
LCVILHSRTLRSRPSYHFIGSLAVADLIGSIIFVYSFLDFHVLHRKDSPSIFLFKLAGVI
ASFTASVGSLFLTAIDRYISIHRPMAYKRIVTKTKAVIAFSVMWAISIVFSLLPLLGWNC
VRMLSREGTKVQRMDLRLAKTLVLILVALIICWGPLLAIMVYDLFGKVNDFIKTVFAFCS
MLTLLNSTVNPVIYAMRSKDLRRAFVNICHVCGVVGGRVKVASGMTET

>Mouse_Cnr2_Chr4(ENSMUSG00000062585)
-------EGCRETEVTN-----GSGGLEFMKEYMILGQQIAVAVLCTLMGLLSALENMAV
LYIILSSRRLRRKPSYLFISSLAGADFLASVIFACNFVIFHVFHGVDSNAIFLLKIGSVT
MTFTASVGSLLLTAVDRYLCLCYPPTYKALVTRGRALVALCVMWVLSALISYLPLMGWTC
YVLWK-EHQDRQRLDVRLAKTLGLVLAVLLICWFPALALMGHSLVTTLSDQVKEAFAFCS
MLCLVNSMVNPIIYALRSGEIRSAAQHCLIGWRS--STEADV------

>Stickleback_Cnr2_GroupXX(ENSGACG00000013656)
-------------------------------------EQTAIGSICFLAGPITFLENALV
LGVIAATASLRQRPTYLFIASLALADVFASCFFTTSFLDFHLFRRSDGPTAYLFKLGGVT
MAFTSSVGSLLLTALDRYLCIQQASSYKLLLTRRRAVLGLLMLWTATILVSFLPLIGWRC
ALILCAELTMTGRIDIRLARTFGLILIILVSCWLPALSFMLADVSVVLTRTQQRAFAFCS
TLCLVNSAVNPLLYALRCRELRVALLQLVQRLEDG-------------

F. Glycoprotein endo-alpha-1,2-mannosidase (Manea) family

>Amphiouxus_Manea/Maneal-like(XP_002248661)
HVFYYPWYGNPEHNGKYLHWNHNLIPHWSKQEAKKWPTGRHEPPNDVGANFYPSLGAYSS
SDPAVIEHHMQQMRYAGIGVFAVSWYPPEQADNEGQPSDSLIPALLDAAQKYSLKVAFHI
EPYEGRTDWSLQHSVRYIVDTYGAHPAFYRHTRNGKNLPLFYIYDSYNLPAKDWKNLLSP
SGSHTIRNTAYDAIFLGLLVEMKHKNEIVQGGFDGFYTYFATNGFTYGSSFTNWKTLKQF
ANQNKIMFIPSIGPGYVDTRVRPWNERNTRKRLNGKYYNDAFQAAFDVNPEIISVTSFNE
WHEGTQVEMAMPKYNDYTPNSPEFYLKLTRNWSEKF

>Chicken_Manea_Chr3(ENSGALG00000015590)
HIFYYSWFGNPQFDGKYIHWNHPLLPHWDPKIANNYPKGRHNPPEDIAANFYPELGSYSS
KDTSVIEAHMKQMLSASIGVIALSWYPPGMADENGEPTDDLVPIILDYASKYNLKVTFHI
EPYKDRDDRSMYHNVKYIIDKYGAHPAFYRHTSTGRSLPMFYVYDSYVTIPEIWANLLTV
SGSQTIRNTPYDALFIALLVEERHKHDIHRSGFDGMYTYFATNGFSYGSSHHNWASLKAF
CDSNNLMFIPSVGPGYIDTSIRPWNNHNTRNRVNGKYYETAFNAALLVRPEIISITSFNE
WHEGTQIEKAVPKYLDYKPHKPNVYLELTQKWSEKY

>Stickleback_Maneal(2)GroupX (ENSGACG00000007831)
HIFYYLWYGSPSMDNKYIHWDHVLVPHWDPKIAASHAQGRHTPPDDIASSFYPELGPYSS
RDPKVLESHMAQIEAAAAGVLVLSWYPPGMAEDHGEPTEDLVPAVMDAAHRHSIKVAFHM
QPYKGRTDQSMHDNIKYIIDRYGEHGAFYRFSGTGRVLPLFYVYDSYLMAPESWAEVLTL
KGSRSIRGTPYDGVFVALLVEERHKHDILASGFDGVYTYFASNGFSFGSSHQNWKAIKEF
CDVNNLLFVPSVGPGYVDTAVRPWNNHNTRNRVNGRYYDTSLQAALSVRPEIVAVTSFNQ
WHEGTQIEKAVPKYLDYQPNLADHYLQLTRQWAENF

>Zebrafish_Maneal_Chr19(ENSDARG00000056450) 
HIFYYLWYGSPQMDSSYIHWDHVLVPHWDPKIAASHPKGRHNPPDDIASSYYPELGPYSS
RDPEVIESHMAQIEAAAAGVVVLSWYPPGVADEHGKPSEDLVPAVMDAAHKHSIKVAFHL
QPYKGRTDISVHDNIKYIIDTYGTHGAFYRFSSTGKILPLFYVYDSYLTPPETWAELLTI
RGSHSLRGTPYDGIFIALIVEERHKQDILAGGFDGMYTYFASNGFSFGSSHQNWKAIKAF
CDKNNLLFVPSAGPGYMDTAVRPWNNHNTRNRVNGRYYETSLQAAMSVRPDIITITSFNE
WHEGTQIERAVPKYLDYKPHQPDHYLELTKKWAEHF

>Stickleback_Maneal(1)GroupXX(ENSGACG00000013887)
HIFYYTWYGNPSMDGKYIHWDHILVPHWDPKIASSYPRGRHAPPEDIGSSFYPELNPYSS
RDPDVLESHMEQIGASAAGVLVMSWYPPGLADDNGEPAEDLVPAVLDAAYRHNLKVAFHI
QIYRGRNDQSVHDNIKYIIDRYGEHGAFYKCSSTGKSLPLFYIYDSYLTPPESWSELLTP
AGSHSVRGSAYDSIFIALIVEERHKHDILAGGFDGMYTYFASNGFSFGSSHQNWKSIKAF
CDGNNLLFIPSVGPGYIDTSIRPWNNHNLRNRVNGRYFETALQAALDVRPEVVAITSFNE
WHEGTQIERATPKYLDYQPHGPDHYLELTRRWVEQF

>Frog_Maneal_Scaf422 (ENSXETG00000011508)
HIFYYMWYGNPKFDGNYIHWDHVMVPHWDPKISASYPKGRHSPPEDIGSSFYPELGPYSS
KDPEVLEEHMRQLRAAAIGVLVLSWYPPGTADENGEAVEDLVPLILEAALKHNIKVAFHI
QPYKGRDDRTLHDNIKYIIDNFGSHPAFYRYTSTSKSLPLFYIYDSYLTPPESWANLLTL
TGSHTVRNTPYDAVFIGLLVEEGHKHDILTAGYDGIYTYFASNGFSYGSSHQNWKSIKSF
CDTNNLMFIPSVGPGYIDTSIRPWNNHNTRNRVNGKYFETALQAALTVRPEIVSITSFNE
WHEGTQIEKAKPKYLDYTPHQPDLYLVLTRKWAEHF

>Mouse_Maneal_Chr4(ENSMUSG00000042763)
HAFYYSWYGSPRREGHYIHWDHVMVPHWDPKISASYPRGRHSPPDDLGSSFYPELGPYSS
RDPDVLREHMTQLKEAAIGVLVLSWYPPGMADDNGEPTDDLVPAILDTAHQYNIQVAFHI
QPYKGRDDITVHDNIKYIIDTYGSHGAFYRYNSMGKSLPLFYIYDSYLTSPEAWAHLLTQ
NGPHSIRNTPYDGVFIALLVEESHTHDILAAGFDGMYTYFASNGFSFGSSHQNWKAVKNF
CDTNNLMFIPSVGPGYIDTSIRPWNNHNTRNRVNGKYYETALQAALTVRPEIVSITSFNE
WHEGTQIEKAVPKYLDYLPHQSSLYLELTRRWAEHF

>Human_Maneal_Chr1(ENSG00000185090)
HAFYYSWYGSPRREGHYIHWDHVMVPHWDPKISASYPRGRHSPPDDLGSSFYPELGPYSS
RDPEVLREHMTQLKEAAIGVLVLSWYPPGMADDNGEPSDDLVPAILDTAHQYSIQVAFHI
QPYKGRDDITVHDNIKYIIDTYGSHGAFYRYNSMGKSLPLFYIYDSYLTSPEAWAHLLTP
NGPHSIRNTPYDGVFIALLVEEGHTHDILAAGFDGMYTYFASNGFSFGSSHQNWKAVKNF
CDANNLMFIPSVGPGYIDTSIRPWNNHNTRNRVNGKYYETALQAALTVRPEIVSITSFNE
WHEGTQIEKAIPKYLDYLPHQPSLYLELTRRWAEHF

>Chicken_Maneal_Chr23(ENSGALG00000001653)
HAFYYAWYGSPRFEGRYLHWDHALVPHWDPKVSASYPRGRHRPPDDIGSSFYPALGPYSS
RDPAVVDEHMGQLRAAAIGVLVLSWYPPGLADDNGEPSDSLVPFILDAAQRYAIKVTFHI
QPYKGRDDHTVHENIKYIMDKYGSHAAFYKYTSTGRSLPLFYIYDSYLTPAESWANLLTP
SGSHSLRNTAYDAVFIALLVEEGHKEDILSAGYDGMYTYFASNGFSFGSSHQNWKAIKTF
CDSNNLMFIPSVGPGYIDTSIRPWNNHNTRNRVNGKYYETALQAALTVRPEIVSITSFNE
WHEGTQIEKAVPKYLDYLPHQPNMYLELTRRWAEHF

>Stickleback_Manea_GroupXV(ENSGACG00000010260)
HAFYYVWYGNPKFDGKYIHWNHPQLPHWDLKVAQGYPQGRHIPPDDIGANFYPSLGAYSS
RDPSVIESHMQQLRTAAIGVLGVSWYPPNMNDDNGEPVDDIVPLLLEVAHKYHIKVAFHI
EPYKDRDEVSMFANVKYIIDKYGEHPAFFKYTNAGKLLPLFYVYDSYLINSEQWAKLLKH
TESNSIRNTPYDAIFIALLVEEKHKRDILTAGFDGLYTYFATNGFSYGSTQRNWESIKAF
CEDNNLIFIPSVGPGYIDTSIRPWNFQNTRNRINGKYYETSLSAALQARPDFISITSFNE
WHEGSQIEMAVPKYLDYLPNKPAIYLEITRKWASIF

>Zebrafish_Manea_Chr17(ENSDARG00000001898)
HAFYYVWYGSPQFDGKYVHWDHPLLPHWDPKVASSYSTGRHQPPEDIGANFYPALGPYSS
RDPAVLEEHMRQLRMAAVGVLAVSWYPRSMKDDNGEEIDSLLPLILDAADKNQLKVVFHI
EPYKGRDDANMRENIQYIVDRYGNHPAFYKYTSTGKLLPLYYIYDSYLQTPDVWAQLLKP
NGISTVRNTPYDGIFIALLVEERHKKDILTAGFDGLYTYFATNGFTYGSSHHNWRTIKTF
CDYNDLVFIPSVGPGYIDTSIRPWNAQNTRNRINGKYYETAFNAAVDARPQIISITSFNE
WHEGTQIEKAIPKYLDYLPHKPTVYLEITQRWARKF

>Mouse_Manea_Chr4(ENSMUSG00000040520)
HAFYYSWYGNPQFDGKYIHWNHPVLEHWDPRIAKNYPQGQHSPPDDIGSSFYPELGSYSS
RDPSVIETHMKQMRSASIGVLALSWYPPDSRDDNGEATDHLVPTILDKAHKYNLKVTFHI
EPYSNRDDQNMHQNIKYIIDKYGNHPAFYRYTRTGHSLPMFYVYDSYITKPTIWANLLTP
SGSQSVRSSPYDGLFIALLVEEKHKNDILQSGFDGIYTYFATNGFTYGSSHQNWNNLKSF
CEKNNLMFIPSVGPGYIDTSIRPWNTQNTRNRVNGKYYEVGLSAALQTHPSLISITSFNE
WHEGTQIEKAVPKYLDYRPHKPSLYLELTRKWSEKF

>Human_Manea_Chr6(ENSG00000172469)
HVFYYSWYGNPQFDGKYIHWNHPVLEHWDPRIAKNYPQGRHNPPDDIGSSFYPELGSYSS
RDPSVIETHMRQMRSASIGVLALSWYPPDVNDENGEPTDNLVPTILDKAHKYNLKVTFHI
EPYSNRDDQNMYKNVKYIIDKYGNHPAFYRYTKTGNALPMFYVYDSYITKPEKWANLLTT
SGSRSIRNSPYDGLFIALLVEEKHKYDILQSGFDGIYTYFATNGFTYGSSHQNWASLKLF
CDKYNLIFIPSVGPGYIDTSIRPWNTQNTRNRINGKYYEIGLSAALQTRPSLISITSFNE
WHEGTQIEKAVPKYLDYRPHKPGLYLELTRKWSEKY

>Frog_Manea_Scaf115(ENSXETG00000001060)
HIFYYTWFGNPQFDGKYIHWNHPLLKHWDVKIANSFPLGNHNPPDDIGANFYPELGPYSS
RDPSVIDAHMKQIRSSSIGVISVSWYPPGMSDDNGEPTDDIIPTILDKAHNYGLKVTFHI
EPYRNRDDYSLHNNVVYIIDKYGSHPAFYKYTENGKNLPMFYIYDSYITTPGTWANLLTS
SGSQSIRNTPYDGIFIALLVEEKHKHDILRGGFDGLYTYFATNGFSYGSSHHHWSSLKEF
CDTNNLIFIPSVGPGYIDTSIRPWNFQNTRNRINGKYYETAMNAALLVRPKIISITSFNE
WHEGSQIEAAVPKYEDYLPHKPNIYLELTRKWSEKY


G. Potassium voltage-gated channel (Kcnq) family

>Human_Kcnq1_Chr11 (ENSG00000053918)
THVQGRVYNFLERPTGKCFVYHFAVFLIVLVCLIFSVLSTIEQYAALATGTLFWMEIVLV
VFFGTEYVVRLWSAGCRSKYVGLWGRLRFARKPISIIDLIVVVASMVVLCVGSKGQVFAT
SAIRGIRFLQILRMLHVDRQGGTWRLLGSVVFIHRQELITTLYIGFLGLIFSSYFVYLAE
KRVEFGSYADALWWGVTVTTIGYGDKVPQTWVGKTIASCFSVFAISFFALPAGILGSGFA
LKVQQKQRQKHFNRQIPAAASLIQTAWRCYAAENPDSTWKIYKKKFKGVTPGEKMLTVPY
DSSVRKSP----------TLLSQLREHHRATIKVIRRMQYFVAKKKFQQARKPYDVRDVI
EQYSQGHLNLMVRIKELQRRLDQSIGKPSLFISVSEKTIGARLNRVEDKVTQLDQRLALI
TDMLHQLLSLH

>Human_Kcnq3_Chr8(ENSG00000184156)
RRIQTLIYDALERPRGWALLYHALVFLIVLGCLILAVLTTFKEYETVSGDWLLLLETFAI
FIFGAEFALRIWAAGCCCRYKGWRGRLKFARKPLCMLDIFVLIASVPVVAVGNQGN-VLA
TSLRSLRFLQILRMLRMDRRGGTWKLLGSAICAHSKELITAWYIGFLTLILSSFLVYLVE
KKEEFETYADALWWGITLATIGYGDKTPKTWEGRLIAATFSLIGVSFFALPAGILGSGLA
LKVQEQHRQKHFEKRRKPAAELIQAAWRYYATNPNRATWRFYLDRVRGSNTKGKLF---S
PSKEPKPVGLNNKERFRTAFREDMIPTLKAAIRAVRILQFRLYKKKFKETLRPYDVKDVI
EQYSAGHLDMLSRIKYLQTRIDMIFTPGPPSTPKHKKSMMGKFVKVERQVQDMGKKLDFL
VDMHMQHMERL

>Mouse_Kcnq5_Chr1(ENSMUSG00000028033)
RRVQNYLYNVLERPRGWAFVYHAFVFLLVFGCLILSVFSTIPEHTKLASSCLLILEFVMI
VVFGLEFIIRIWSAGCCCRYRGWQGRLRFARKPFCVIDTIVLIASIAVVSAKTQGNIFAT
SALRSLRFLQILRMVRMDRRGGTWKLLGSVVYAHSKELITAWYIGFLVLIFSSFLVYLVE
KNKEFSTYADALWWGITLTTIGYGDKTPLTWLGRLLSAGFALLGISFFALPAGILGSGFA
LKVQEQHRQKHFEKRRNPAANLIQCVWRSYAADEKSATWKPHKERVRGQSIKSRQASVGS
PTKVQKSWSFNDRTRFRPSLREDLTPPLKTVIRAIRIMKFHVAKRKFKETLRPYDVKDVI
EQYSAGHLDMLCRIKSLQTRVDQILGKGQMTSDKKSRSMLARVVKVEKQVQSIESKLDCL
LDIYQQVLRKG

>Ciona_intestinalis_Kcnq2/3/4/5_Chr2q_(ENSCING00000011369) 
LQMRIEAYNFLERPNFYSIFYHTFTFLLVFGCLVLSVLSTIPNHMEKANKILFIVEVLIL
ILFGLELGVRIWSAGCRCRYQGFLGRMRFCKKPLCVIDIIVVMSSFVVLCIGSNGHMFAA
TAMRSLRFLQILRMVRMDRRGGSWKLLSSVVRAHSKELITAWYIGFLALIFASFLVYQAE
KSKEFETFADALWWGITLTTIGYGEKVPITWLGRLIASVFAILGISFFALPAGILGSGFA
LKVQEQNRQKHFARRRMPAAYLLQCMWRCYAADKNSATWKPHSRRQTGGSSKTTVVSPPS
RNEIVKSQSLAERLTDRISRQTELTEQHKVAIRAIRMMKFFVARRKFKEALRPYDVKDVI
EQYSAGHVDMLSRIKLLQNRVDCILGIGTDGGAVGNTSINSRLHSVEIDVKKVDQKLDQV
IQLLTSDKKNG

>Stickleback_Kcnq1_GroupII(ENSGACG00000017155) 
AHIQGQVYNFLERPSGKCFVYHFTVFLIVLACLILSVLSTIDQYQALAHTTLFWVEIVLV
VFFGVEYFVRLWSAGCRSKYVGICGRLRFARKPISIIDLIVVVASIIVLSVGSKGQVFAT
SAVR-LKFSDNVTTSHEKDPIGQWIDL-SVLYCVFQELITTLYIGFLSLIFSSYFVYLAE
KYSEFENYADALWWGVTVTTIGYGDKVPQTWIGKTIASCFSVFAISFFALPAGILGSGFA
LKVQQKQRQKHFNRQIPAAACLIQTSWRCFAVENFDVTFKKFRKPRSGPTSPTVPSITYN
STFEASAG----------LLDSQLTESHRRAIRVIQRMRYFVARRNFQQARKPYDVRDVI
EQYSQGHLNLMVRIKELQRRLDQSIGRQTLFQSGSDRSIGSRLNRMEDKITHMDHTLNRI
AESLTSVLHRR

>Frog_Kcnq1_Scaffold216(NM_001122875) 
TNIQGRVYNFLERPTGKCFVYHFTVFLIVLICLIFSVLSTIQQYNNLATETLFWMEIVLV
VFFGAEYVVRLWSAGCRSKYVGVWGRLRFARKPISVIDLIVVVASVIVLCVGSNGQVFAT
SAIRGIRFLQILRMLHVDRQGGTWRLLGSVVFIHRQELITTLYIGFLGLIFSSYFVYLAE
KEYQFGSYADALWWGVTVTTIGYGDKVPQTWIGKTIASCFSVFAISFFALPAGILGSGFA
LKVQQKQRQKHFNRQIPAAASLIQTAWRCYAAENPDATWKIYKKKIRGSTD-KMLNIPHY
ENTVRKPF----------GFLSELKEHHRAAIKVIRRMQYFVAKKKFQQARKPYDVRDVI
EQYSQGHLNLMVRIKELQRRLDQSLGKPSLFLSVSDKTIGSRLNRVEDKVTQMDHKLNLI
TDMLHHLLTNQ

>Mouse_Kcnq1_Chr7(ENSMUSG00000009545)
THIQGRVYNFLERPTGKCFVYHFTVFLIVLVCLIFSVLSTIEQYAALATGTLFWMEIVLV
VFFGTEYVVRLWSAGCRSKYVGIWGRLRFARKPISIIDLIVVVASMVVLCVGSKGQVFAT
SAIRGIRFLQILRMLHVDRQGGTWRLLGSVVFIHRQELITTLYIGFLGLIFSSYFVYLAE
KRIEFGSYADALWWGVTVTTIGYGDKVPQTWVGKTIASCFSVFAISFFALPAGILGSGFA
LKVQQKQRQKHFNRQIPAAASLIQTAWRCYAAENPDATWKIYKKKFKGMSPGEKMFNVPY
DSSVRKSP----------TLLSQLRDHHRATIKVIRRMQYFVAKKKFQQARKPYDVRDVI
EQYSQGHLNLMVRIKELQRRLDQSIGKPSLFIPISEKTIGARLNRVEDKVTQLDQRLVII
TDMLHQLLSMQ

>Chicken_kcnq1_Chr5(ENSGALG00000006472)
SNIQGRVYNFLERPTGKCFVYHFTVFLIVLICLIFSVLSTIEQYAALATGTLFWMEIVLV
VFFGTEYVVRLWSAGCRSKYVGIWGRLRFARKPISIIDLIVVVASMIVLCVGSKGQVFAT
SAIRGIRFLQILRMLHVDRQGGTWRLLGSVVFIHRQELITTLYIGFLGLIFSSYFVYLAE
KETEFGSYADALWWGVTVTTIGYGDKVPQTWIGKTIASCFSVFAISFFALPAGILGSGFA
LKVQQKQRQKHFNRQIPAAASLIQTAWRCYAAENPDSTWKIYKKKFKGPSSPDKMLTVPY
ENSVKKSP----------TFLSQLREHHRAAIKVIRRMQYFVAKKKFQQARKPYDVRDVI
EQYSQGHLNLMVRIKELQRRLDQSIGKPSLFISVSEKTIGARLNRVEDKVTQMDQKLNLI
TEMLHRLVSSH

>Ciona_intestinalis_Kcnq1_Scaf165(XM_002121623) 
RHFQQQAYNFLERPTGKCFVYHVLVFMMVLICLIFSVLSTIEGQERNNVKPLLVMEAILV
VVFTIEYFVRLWSAGSIGKYRGCLGRLRFARKPICVIDLMVVSASVVILLVGRNGNVFAA
SAIRGIRFLQILRMLHVDRQGGTWRLLGSVVYIHRQELITTLYIGFLALIFSSYFVYLAE
K--KFRSYADALWWGVTVTTIGYGDHVPITWLGKVIASCFSIFAISFFALPAGILGSGFA
LKVQQKQRQKQFNRQIPAAAALIQATWRCYATSVGTATWRLFCALSRPLSKEDKSQSIP-
---------------------DGMPESYKNVVRATRRLIYFLAKKRFQRSRKPYDVRDVV
EQYSQGHANVMMRIKELQRRLDLTLGKPSSFTDCQFTTAGGRLLRLEKWTETTDRKLDAI
FKLLEKLNEK-

>Frog_Scaf496_Kcnq3_(ENSXETG00000023036)
-------------------------FLIVLGCLILAILTTFKEYEDASGDWLLLLETFAL
VIFGVEFALRIWAAGCCCRYKGWRGRLKFARKPLCMLGKYWSQTAALIVYTVKQGS-LAP
PQLPTTR-----DMGNNDTTGGTSFILSGLYYSGSQELITAWYIGFLTLILSSFLVYLVE
KEEEFETYADALWWGITLATIGYGDKTPKTWEGRLIAATFSLIGVSFFALPAGILGSGLA
LKVQEQHRQKHFEKRRKPAAELIQSAWRFYATNLSRATWRYY-----GSRDSTFLL---S
SSTHPSGLLLNNPLQLYIIFREDLIPTIKAAIHASRILQFLLHKKRFKETLRPYDVKDVI
EQYSAGHLDMLSRIKYLQTRIDMVFAPGPLSTPKHKKSMMGKFVKVERQVQDMEKKLDFL
VDMHMQHMDQL

>Mouse_Kcnq3_Chr15(ENSG00000184156)
-------------------------FLIVLGCLILAVLTTFKEYETVSGDWLLLLETFAI
FIFGAEFALRIWAAGCCCRYKGWRGRLKFARKPLCMLDIFVLIASVPVVAVGNQGN-VLA
TSLRSLRFLQILRMLRMDRRGGTWKLLGSAICAHSKELITAWYIGFLTLILSSFLVYLVE
KKEEFETYADALWWGITLATIGYGDKTPKTWEGRLIAATFSLIGVSFFALPAGILGSGLA
LKVQEQHRQKHFEKRRKPAAELIQAAWRYYATNPNRATWRFYLDRVRGSNTKGKLF---S
PSKEPKPVGLNNKERFRTAFREDMIPTLKAAIRAVRILQFRLYKKKFKETLRPYDVKDVI
EQYSAGHLDMLSRIKYLQTRIDMIFTPGPPSTPKHKKSMMGKFVKVERQVHDMGKKLDFL
VDMHMQHMERL

>Chicken_Kcnq3_Chr2(ENSGALG00000016246)
-------------------------FLIVLGCLILAVLTTFKEYETVSGDWLLLLETFAI
FIFGAEFALRIWAAGCCCRYKGWRGRLKFARKPLCMLDIFVLIASVPVVAVGNQGN-VLA
TSLRSLRFLQILRMLRMDRRGGTWKLLGSAICAHSKELITAWYIGFLTLILSSFLVYLVE
KKEEFETYADALWWGITLATIGYGDKTPKTWEGRLIAATFSLIGVSFFALPAGILGSGLA
LKVQEQHRQKHFEKRRKPAAELIQAAWRYYATNPNRATWRFYKNKARGTNTKGKLF---S
PSKEPKNVVLNNKERFRTAFREDMIPTFKTAIRAVRILQFRLYKKKFKETLRPYDVKDVI
EQYSAGHLDMLSRIKYLQARVDMIFTPGPPSTPKHKKSMMGKFVKVERQVNDMGKKLDFL
VDMHMHHMEQL

>Stickleback_Kcnq3_Scaffold135(ENSGACG00000015812) 
RRIQNLLYDALERPRGWALLYHAFVFLIVLGCLILAILTTFREHEKVSAHWLVILETFAI
FIFGAEFGLRVWAAGCCCRYKGWRGEAQ-VRKLLCILGKHVSNVG---------------
--------------------------IGSSLKEHSR--VNAACRG---------------
-TEVTEVTVSHLQ--ITLTTIGYGDKTPKTWAGRLLAGTFALIGVSFFALPAGILGSGLA
LKVQEQHRQKHFEKRRHPAAGLIQSAWRYYSTNPIRATWRFYLERVRG-----------S
PSKEPKPAGFSNRERFRTAFREEMIPTLKLVIRAVRIMQFLLNKKRFKETLRPYDVKDVI
EQYSAGHLDMLCRIKYLQTRIDMILAPGPLLTPKQKKSMMGRFVRVERQVEDMEKKLDFL
VDMHIQHSEHL

>Stickleback_Kcnq2_GroupXVII(ENSGACG00000003203)
RRLQNFLYNVLERPRGWAFIYHAYVFVLVFSCLVMSVFSTIREYEKSSEDALYILEVVTI
VVFGVEYIVRIWAAGCCCRYRGWRGRLKFARKPFCVIDIMVLIASISVLAAGTQGNVFAT
SAIRSLRFLQILRMIRMDRRGGTWKLLGSVVYAHSKELITAWYIGFLCLILASFLVYLAE
KNEQFETYADALWWGITLTTIGYGDKFPITWNGRLLAAAFTLIGVSFFALPAGILGSGFA
LKVQEQHRQKHFEKRRNPAAGLIQAAWRVYATNLSRSTWDYYKERVFPRGSVTKGKGSPH
SSSTPRGF-LGTRMS------QDLTPGLKVTIRAICIMRFMVSKRKFKESLRPYDVMDVI
EQYSAGHLDMLARIKNLQSRVDQIVGRGTPTA-----SMMGRLGKVEKQVHSMERKLDFL
VNIYIQ--RMG

>Mouse_Kcnq2_Chr2(ENSMUSG00000016346)
RKLQNFLYNVLERPRGWAFIYHAYVFLLVFSCLVLSVFSTIKEYEKSSEGALYILEIVTI
VVFGVEYFVRIWAAGCCCRYRGWRGRLKFARKPFCVIDIMVLIASIAVLAAGSQGNVFAT
SALRSLRFLQILRMIRMDRRGGTWKLLGSVVYAHSKELVTAWYIGFLCLILASFLVYLAE
KNDHFDTYADALWWGITLTTIGYGDKYPQTWNGRLLAATFTLIGVSFFALPAGILGSGFA
LKVQEQHRQKHFEKRRNPAAGLIQSAWRFYATNLSRSTWQYYKDRVFPRGMAAKGKGSPS
PSKVPKSWSFGDRSRTRQAFREDLTPGLKVSIRAVCVMRFLVSKRKFKESLRPYDVMDVI
EQYSAGHLDMLSRIKSLQSRIDMIVGPPPPSTPRHKKSMMGRLGKVEKQVLSMEKKLDFL
VSIYTQ--RMG

>Human_Kcnq2_Chr20(ENSG00000075043)
RKLQNFLYNVLERPRGWAFIYHAYVFLLVFSCLVLSVFSTIKEYEKSSEGALYILEIVTI
VVFGVEYFVRIWAAGCCCRYRGWRGRLKFARKPFCVIDIMVLIASIAVLAAGSQGNVFAT
SALRSLRFLQILRMIRMDRRGGTWKLLGSVVYAHSKELVTAWYIGFLCLILASFLVYLAE
KNDHFDTYADALWWGITLTTIGYGDKYPQTWNGRLLAATFTLIGVSFFALPAGILGSGFA
LKVQEQHRQKHFEKRRNPAAGLIQSAWRFYATNLSRSTWQYYKDRVFPRGVAAKGKGSPS
PSKVPKSWSFGDRSRARQAFREDLTPGLKVSIRAVCVMRFLVSKRKFKESLRPYDVMDVI
EQYSAGHLDMLSRIKSLQSRIDMIVGPPPPSTPRHKKSMMGRLGKVEKQVLSMEKKLDFL
VNIYMQ--RMG

>Chicken_Kcnq2_Chr20(ENSGALG00000005822)
RKLQNFLYNVLERPRGWAFIYHAYVFLLVFSCLVLSVFSTIDEYQNSSEGALYILEIVTI
VVFGVEYFVRIWAAGCCCRYRGWRGRLKFARKPFCVIDIMVLIASIAVLAAGSQGNVFAT
SALRSLRFLQILRMIRMDRRGGTWKLLGSVVYAHSKELITAWYIGFLCLILASFLVYLAE
KNEHFDTYADALWWGITLTTIGYGDKYPQTWNGRLLAATFTLIGVSFFALPAGILGSGFA
LKVQEQHRQKHFEKRRNPAAGLIQAAWRFYATNLSRSTWQYYKDRVFPRGAGTKGKGSPS
PSKVPKSWSFGDRSRARQAFREDLTPGLKVSIRAVCIMRFLVSKRKFKESLRPYDVMDVI
EQYSAGHLDMLSRIKNLQSRVDQIVGRGSSMT-----SMMGRLGKVEKQVQSMEKKLDFL
VNIYMQ--RMG

>Human_Kcnq5_Chr6(ENSG00000185760)
RRVQNYLYNVLERPRGWAFIYHAFVFLLVFGCLILSVFSTIPEHTKLASSCLLILEFVMI
VVFGLEFIIRIWSAGCCCRYRGWQGRLRFARKPFCVIDTIVLIASIAVVSAKTQGNIFAT
SALRSLRFLQILRMVRMDRRGGTWKLLGSVVYAHSKELITAWYIGFLVLIFSSFLVYLVE
KNKEFSTYADALWWGITLTTIGYGDKTPLTWLGRLLSAGFALLGISFFALPAGILGSGFA
LKVQEQHRQKHFEKRRNPAANLIQCVWRSYAADEKSATWKPHKERVRGQSIKSRQASVGS
PTKVQKSWSFNDRTRFRPSLREDLTPPLKTVIRAIRIMKFHVAKRKFKETLRPYDVKDVI
EQYSAGHLDMLCRIKSLQTRVDQILGKGQITSDKKSRSMLGRVVKVEKQVQSIESKLDCL
LDIYQQVLRKG

>Chicken_Kcnq5_Chr3(ENSGALG00000015932)
-----------------------FSFLLVFGCLILSVFSTIPEHTKLASGCLFILEFVMI
VVFGLEFIIRIWSAGCCCRYRGWQGRLRFARKPFCVIDIIVLIASIAVVSAKTQGNIFAT
SALRSLRFLQILRMVRMDRRGGTWKLLGSVVYAHSKELITAWYIGFLVLIFSSFLVYLVE
KNNQFSTYADALWWGITLTTIGYGDKTPLTWLGRLLSAGFALLGISFFALPAGILGSGFA
LKVQEQHRQKHFEKRRNPAASLIQCVWRSYAADEKSATWKPHKERVRGQSIKNRQSSVGS
PTKVQKSWSFNDRTRFRPSLREDLTPALKTVIRAIRIMKFHVAKRKFKETLRPYDVKDVI
EQYSAGHLDMLCRIKSLQSRVDQILGKGQITADKRSRSMLGRVVKVEKQVQSIESKLDCL
LDIYQQVLRKG

>Stickleback_kcnq5_group IX(ENSGACG00000018097)
------LYPLLE-------------FVLVFSCLVLSVFSTIPAHQDFSSYCLLILEFVMI
VVFGLEYIIRIWSAGCCCRYRGWQGRLRFARKPFCVIDIIVLIASVAVVSAGSQGNIFAT
SVLRSLRFLQILRMVRMDRRGGTWKLLGSVVYAHSKELVTAWYIGFLVLIFSSFLVYLVE
NNKDFATYADALWWGITLTTIGYGDKTPKTWTGRMLSAGFALLGISFFALPAGILGSGFA
LKVQEQHRQKHFEKRRNPAAYLIQAAWRCYSTDSTRATWRPYKERVRGQSIKNRQTSSVS
PAKVQKSWSFNDRTRFRPSLRQDLLPSVKSVIRALRIMKFHVAKKKFKETLRPYDVKDVI
EQYSAGHLDMLCRIKSLQTRVDQILGRGQIPLDKKIRSMFGRVCKVERQVQSIESKLDSL
LDIYRQVLRKG

>Frog_Kcnq4_Scaffold377(NM_001079456)  
RRLQNYLYNVLERPRGWAFIYHAFIFFLVFSCLVLSVFSTIPEYHHLANKGLFILEFVMI
VVFGMEYVIRIWSAGCCCRYRGWKGRLRFARKPFCVIDFIVLVASLAVIAAGTQGNIFAT
SALRSMRFLQILRMVRMDRRGGTWKLLGSVVYAHSKELITAWYIGFLVLIFASFLVYLAE
KNKEFSTYADSLWWGITLTTIGYGDKTPHTWLGRVLAAGFALLGISFFALPAGILGSGFA
LKVQEQHRQKHFEKRRTPAANLIQAAWRLYSTDVSRATWYYYKDRMRKQTTRSKQYLAPS
PTKVQKSWSFNDRTRFRASLREDVMPTIKTLIRAFRILKFLVAKRKFKETLRPYDVKDVI
EQYSAGHLDMLGRIKSLQGRVDQIIGRGPVPVEKKPRSMMGRVVKVERQVQSIEDKLDIL
LGFYSQCIRKG

>Chicken_Kcnq4_Chr 23(DQ346738)    
-RLQNCLYNVLERPRGWAFVYHAFIFLLVFSCLVLSVFSTIQEHQKLANQCLFILEFVMI
VVFGMEYVVRVWAAGCCCRYRGWRGRLRFARKPFCVIDFIVFIASVAVIAAGTQGNIFAT
SALRSMRFLQILRMVRMDRRGGTWKLLGSVVYAHSKELITAWYIGFLVLIFASFLVYLAE
KNGEFATYADSLWWGVTLTTIGYGDKTPQTWLGRMLAAGFALLGISFFALPAGILGSGFA
LKVQEQHRQKHFEKRRTPAANLIQAAWRLYSTDASRATWCYYKERIRRLGSRGRLHLGPS
PSKVHKSWSFNDRTRFRASLREDIMPAVKTLIRAVRILKFLVAKRKFKETLRPYDVKDVI
EQYSAGHLDMLGRIKSLQTRVDQIVGRGGPAADKKIRSMMGRVVKVERQVQSIEHKLDLL
LGLYSQCLRKG

>Mouse_Kcnq4_Chr4(ENSMUSG00000028631)
RRLQNWVYNVLERPRGWAFVYHVFIFLLVFSCLVLSVLSTIQEHQELANECLLILEFVMI
VVFGLEYIIRVWSAGCCCRYRGWQGRFRFARKPFCVIDFIVFVASVAVIAAGTQGNIFAT
SALRSMRFLQILRMVRMDRRGGTWKLLGSVVYAHSKELITAWYIGFLVLIFASFLVYLAE
KNSDFSSYADSLWWGITLTTIGYGDKTPHTWLGRVLAAGFALLGISFFALPAGILGSGFA
LKVQEQHRQKHFEKRRMPAANLIQAAWRLYSTDTSRATWYYYKDRIRKRTGPSKQHLAPS
PSKVQKSWSFNDRTRFRASLRDDVMPAVKTVIRSVRILKFLVAKRKFKETLRPYDVKDVI
EQYSAGHLDMLGRIKSLQARVDQIVGRGPGDRKTREKSMMGRVVKVEKQVQSIEHKLDLL
LGFYSRCLRSG

>Human_Kcnq4_Chr1(ENSG00000117013)
RRLQNWVYNVLERPRGWAFVYHVFIFLLVFSCLVLSVLSTIQEHQELANECLLILEFVMI
VVFGLEYIVRVWSAGCCCRYRGWQGRFRFARKPFCVIDFIVFVASVAVIAAGTQGNIFAT
SALRSMRFLQILRMVRMDRRGGTWKLLGSVVYAHSKELITAWYIGFLVLIFASFLVYLAE
KNSDFSSYADSLWWGITLTTIGYGDKTPHTWLGRVLAAGFALLGISFFALPAGILGSGFA
LKVQEQHRQKHFEKRRMPAANLIQAAWRLYSTDMSRATWYYYKDRIRRRTGPSKQHLAPS
PTKVQKSWSFNDRTRFRASLRDDIMPAVKTVIRSIRILKFLVAKRKFKETLRPYDVKDVI
EQYSAGHLDMLGRIKSLQTRVDQIVGRGPGDRKAREKSMMGRVVKVEKQVQSIEHKLDLL
LGFYSRCLRSG

>Stick_Kcnq4_GroupX(ENSGACG00000004872)
RKLQNCLYNVLERPRGWAFIYHAFIFLLVFSCLVLSVFSTIPDHQRFANQGLFILEFVMI
VVFGLEYFIRIWAAGCCCRYRGWQGRLRFARKPFCVIDFIVFVASLAVIAAGTQGNIFAT
SALRSMRFLQILRMVRMDRRGGTWKLLGSVVYAHSKELITAWYIGFLVLIFASFLVYLAE
KNSDFNTYADSLWWGITLTTIGYGDKTPRTWQGRLLAAGFALLGVSFFCTPQGILGSGFA
LKVQEQHRQKHFEKRRMPAANLIQAAWRLYSTDAKHATWYFYRDRIRSQTIRSKGSPLPS
PGKVQKSWSFNDRTRFRTSLREEVIPAVKTLIRAVRILKFLVAKRKFKETLRPYDVKDVI
EQYSAGHLDMLGRIKSLQMRVDQIIGRGAVQPDKKARSMMGRVVKVEKQVQSIENKLDLL
LSFYSQCLKKG
