# Supplementary material for: Evolution of the multifaceted eukaryotic akirin gene family
Source: BMC Evol Biol. 2009 Feb 6;9:34. doi: 10.1186/1471-2148-9-34 (PMC2660306; doi:10.1186/1471-2148-9-34)
Supplement: Additional file 4 — Pairwise synonymous and non-synonymous substitution rates for Akirin1 and Akirin2 orthologues. The table provides separate estimates of pairwise synonymous (dS) and non-synonymous (dN) substitution rates for Akirin1 and Akirin2 orthologues from mammals, birds, amphibians and teleost fishes as performed by two methods (see main text). Also shown are the accompanying dN/dS ratios. [file 1471-2148-9-34-S4.xls]

## Sheet: Sheet1
Akirin1
Method	Pairwise Comparison	dN	dS	dN/dS
CodeML	Human v. Mouse	0.0394	0.3357	0.1175
	Human v. Frog	0.1793	1.9062	0.0941
	Mouse v. Frog	0.206	2.3019	0.0895
	Human v. Zebrafish	0.2113	49.9641	0.0042
	Mouse v. Zebrafish	0.2231	47.883	0.0047
	Frog v. zebrafish	0.1798	0.3841	0.041
	Mean	0.17315	17.1292	0.0585
Nei and Gojobori	Human v. Mouse	0.037	0.309	0.119741
	Human v. Frog	0.176	0.683	0.257687
	Mouse v. Frog	0.21	0.766	0.274151
	Human v. Zebrafish	0.206	0.817	0.252142
	Mouse v. Zebrafish	0.21	0.898	0.233853
	Frog v. zebrafish	0.179	0.766	0.233681
	Mean	0.169667	0.7065	0.228543
Akirin2
Method	Pairwise Comparison	dN	dS	dN/dS
CodeML	Human v. Mouse	0.0294	0.2852	0.1031
	Human v. Chicken	0.0376	0.4931	0.0763
	Human v. Frog	0.0772	1.3547	0.057
	Mouse v. Chicken	0.0511	0.5789	0.0883
	Mouse v. Frog	0.0891	1.5405	0.0579
	Human v. Zebrafish	0.1133	4.2725	0.0265
	Mouse v. Zebrafish	0.1211	4.0348	0.03
	Chicken v. frog	0.0727	1.3478	0.0539
	Chicken v. zebrafish	0.113	2.0814	0.0543
	Frog v. zebrafish	0.1436	2.7999	0.0513
	Mean	0.08481	1.87888	0.05986
Nei and Gojobori	Human v. Mouse	0.017	0.244	0.0696721
	Human v. Chicken	0.027	0.402	0.0671642
	Human v. Frog	0.084	0.598	0.140468
	Mouse v. Chicken	0.037	0.463	0.0799136
	Mouse v. Frog	0.088	0.637	0.138148
	Human v. Zebrafish	0.105	0.805	0.130435
	Mouse v. Zebrafish	0.104	0.846	0.122931
	Chicken v. frog	0.08	0.651	0.122888
	Chicken v. zebrafish	0.112	0.728	0.153846
	Frog v. zebrafish	0.127	0.837	0.151732
	Mean	0.0781	0.6211	0.11772
